# Supplementary material for: Metabolomic changes associated with treatment response of neoadjuvant chemotherapy with TEC regimen in HER2-negative breast cancer
Source: Front Pharmacol. 2025 Nov 19;16:1707223. doi: 10.3389/fphar.2025.1707223 (PMC12673219; doi:10.3389/fphar.2025.1707223)
Supplement: Supplementary file 1 [file Table1.xlsx]

## Sheet: SD-1_SD-2_SD-3_oneway
diff	Name	Average(SD-1)	Average(SD-2)	Average(SD-3)	p-value	post_hoc
diff	1-methyl-l-histidine	4.86969e+08	6.10031e+08	6.34926e+08	0.0477980683040461	/
diff	1,3 cyclohexanedione	9.13894e+06	8.66541e+06	6.0885e+06	0.0428202900857882	/
diff	2-methylpyrrolidine	1.32342e+07	7.989e+06	7.25801e+06	0.0300913009221537	SD-3-SD-1
diff	2,4-thiazolidinedione, 5-(6-quinoxalinylmethylene)-	2.60344e+07	3.18602e+07	1.81499e+07	0.0215190364694426	SD-3-SD-2
diff	2'-deoxyuridine 5'-monophosphate	8.09942e+08	6.7913e+08	4.15105e+08	0.0201269618383453	SD-3-SD-1
diff	3,4,5-trimethoxycinnamic acid	4.52978e+06	4.54184e+06	2.99584e+06	0.0442347784547784	/
diff	3',5'-dimethoxy-3,5,7,4'-tetrahydroxyflavone	545337	453052	390297	0.0258706586532875	SD-3-SD-1
diff	Albendazole sulfone	1.20207e+08	1.24025e+08	7.68203e+07	0.0118302923033646	SD-3-SD-1;SD-3-SD-2
diff	Alitame	9.4403e+06	7.92465e+06	4.33004e+06	0.00899813894804283	SD-3-SD-1
diff	Aloin	2.60426e+06	2.6073e+06	1.39039e+06	0.0119869592506734	SD-3-SD-1;SD-3-SD-2
diff	Ambroxol	1.59462e+06	1.57691e+06	1.17677e+06	0.0263557394062777	SD-3-SD-1
diff	Bufotalin	3.55054e+06	2.00663e+06	2.38237e+06	0.0271399944173852	SD-2-SD-1
diff	Canarione	8.07175e+07	7.69265e+07	4.97922e+07	0.0339464709371668	SD-3-SD-1
diff	Cis-4-hydroxy-l-proline	6.6062e+07	7.30876e+07	4.55706e+07	0.0316562436414123	SD-3-SD-2
diff	Cyclopropyl(4-methoxyphenyl)phenylmethanol	1.95874e+07	1.45769e+07	7.24014e+06	0.022411095811711	SD-3-SD-1
diff	Cys-Met	766997	1.25076e+06	685381	0.0495055863171467	/
diff	D-glucosamine 6-phosphate	1.52176e+07	1.56243e+07	9.97975e+06	0.0442039505577398	/
diff	D-mannitol	6.04052e+06	5.98662e+06	3.91832e+06	0.0189820916342252	SD-3-SD-1;SD-3-SD-2
diff	Dictamine	1.21376e+08	9.53357e+07	7.82645e+07	0.014328754489366	SD-3-SD-1
diff	Emodin	2.02399e+06	1.91246e+06	2.43575e+06	0.0175147527727134	SD-3-SD-2
diff	Epoxiconazole	2.12727e+06	1.57235e+06	2.74617e+06	0.00743469711602456	SD-3-SD-2
diff	Flutamide	4.05153e+08	4.01968e+08	2.51931e+08	0.0454187859870384	/
diff	Fraxidin	9.90586e+07	1.02643e+08	5.90814e+07	0.0191177342621012	SD-3-SD-1;SD-3-SD-2
diff	Lignan j1	6.5533e+07	6.39415e+07	4.13299e+07	0.0416346697621637	/
diff	Lontrel	2.75558e+07	2.7367e+07	1.69645e+07	0.0119551649791674	SD-3-SD-1;SD-3-SD-2
diff	Met-Gly-Arg	3.73727e+06	3.9901e+06	2.24634e+06	0.00696635291985723	SD-3-SD-1;SD-3-SD-2
diff	Methabenzthiazuron	2.43426e+07	2.41398e+07	1.46763e+07	0.0183976970711144	SD-3-SD-1;SD-3-SD-2
diff	Miltefosine	5.25719e+06	1.62059e+06	1.55542e+06	0.0125704719279596	SD-2-SD-1;SD-3-SD-1
diff	Normorphine	2.75434e+06	3.22554e+06	1.64968e+06	0.0131699626808918	SD-3-SD-2
diff	Oxaprozin	9.13424e+07	9.54899e+07	6.46897e+07	0.00663006463939215	SD-3-SD-1;SD-3-SD-2
diff	Oxazepam	2.43827e+08	2.86046e+08	1.68204e+08	0.0362626523497738	SD-3-SD-2
diff	Perseitol	7.28429e+08	7.447e+08	4.33867e+08	0.0123418939653872	SD-3-SD-1;SD-3-SD-2
diff	Pyridaben	5.10434e+07	3.73782e+07	3.10264e+07	0.0155486792216818	SD-3-SD-1
diff	Salannin	6.34904e+06	6.86411e+06	8.35197e+06	0.00526475952413776	SD-3-SD-1;SD-3-SD-2
diff	Shikonin	3.94346e+07	3.86108e+07	2.21846e+07	0.0417564468255368	/
diff	Sulfisoxazole	8.56638e+06	8.22242e+06	5.41071e+06	0.0286166224681572	SD-3-SD-1
diff	Thunalbene	1.32729e+07	1.36875e+07	2.35757e+07	0.0110926892039336	SD-3-SD-1;SD-3-SD-2
diff	Triazophos	1.65137e+07	1.63275e+07	9.57496e+06	0.0078486786012346	SD-3-SD-1;SD-3-SD-2
diff	Triethanolamine	7.01224e+06	7.63286e+06	2.13088e+07	0.00675267415344969	SD-3-SD-1;SD-3-SD-2
diff	Xestospongin c	9.2406e+07	1.16144e+08	1.02494e+08	0.0355135422615809	SD-2-SD-1
diff	Zearalenone	6.44939e+06	6.68835e+06	1.21791e+07	0.00986476738316345	SD-3-SD-1;SD-3-SD-2
diff	3,7-Dimethyluric acid	5.1106e+07	4.92899e+07	3.63784e+07	0.0469624263406531	/
diff	4-morpholinopropanesulfonic acid	383278	648885	352051	0.00989080485611521	SD-2-SD-1;SD-3-SD-2
diff	7-methylguanine	5.82604e+08	5.98315e+08	3.82709e+08	0.0452940766674102	/
diff	Asp-His	1.1577e+07	1.15363e+07	6.97949e+06	0.0134264053698261	SD-3-SD-1;SD-3-SD-2
diff	Cis-aconitate	4.91435e+07	4.11242e+07	2.88514e+07	0.0275645404200008	SD-3-SD-1
diff	Citraconic acid	4.9235e+07	4.22074e+07	3.0358e+07	0.0320196274565435	SD-3-SD-1
diff	Cys-Cys	1.56328e+10	1.45392e+10	1.64558e+10	0.00766667969440071	SD-3-SD-2
diff	Datiscetin	1.24452e+07	1.26305e+07	7.74159e+06	0.0230344453328293	SD-3-SD-1;SD-3-SD-2
diff	Deoxyinosine	2.53232e+08	2.5399e+08	1.78366e+08	0.0261736846609341	SD-3-SD-1;SD-3-SD-2
diff	Isofraxidin	2.72816e+07	2.67455e+07	1.72095e+07	0.0347860030832388	/
diff	Melibiose	3.64169e+06	4.00077e+06	2.48044e+06	0.0464727627436305	SD-3-SD-2
diff	N5-(1-iminoethyl)-l-ornithine	1.95933e+07	1.60348e+07	1.65833e+07	0.0478390504677651	/
diff	Pc 36:2	1.9e+08	3.14612e+08	2.1943e+08	0.0131988225632047	SD-2-SD-1
diff	Valerenic acid	1.52304e+07	1.31558e+07	1.53388e+07	0.0453771184092694	/
nodiff	.alpha.-cyperone	4.3828e+06	4.25201e+06	4.58911e+06	0.937870011051761	/
nodiff	.alpha.-ionone	1.59468e+07	1.28127e+07	1.13639e+07	0.299488194425685	/
nodiff	.beta.-amyrin acetate	4.09881e+06	4.58631e+06	4.58229e+06	0.946720460179145	/
nodiff	.beta.-estradiol 17-valerate	5.99628e+06	5.38254e+06	5.79236e+06	0.804534456946924	/
nodiff	.beta.-homoproline	1.50397e+07	1.62176e+07	1.57212e+07	0.863657119183753	/
nodiff	.beta.-muricholic acid	2.53459e+07	2.73788e+07	2.62012e+07	0.82239485686751	/
nodiff	.beta.-naphthol	1.89378e+07	1.78043e+07	1.4416e+07	0.326658286775915	/
nodiff	.gamma.-aminobutyric acid	2.11241e+07	3.43943e+07	2.12791e+07	0.257540613886225	/
nodiff	.gamma.-glu-cys	5.61075e+06	5.98368e+06	4.17005e+06	0.0975015317873225	/
nodiff	.gamma.-linolenic acid	1.45378e+08	1.41985e+08	1.34792e+08	0.964532968505881	/
nodiff	(-)-.alpha.-thujone	810028	665761	728799	0.231172844770011	/
nodiff	(-)-perillyl alcohol	1.95693e+07	1.95141e+07	1.46402e+07	0.319022035883778	/
nodiff	(+)-.alpha.-tocopherol	1.19009e+07	1.4309e+07	1.15462e+07	0.175310837053578	/
nodiff	(2,4,5-trichlorophenoxy)acetic acid, butoxyethyl ester	1.48108e+07	1.12985e+07	1.03539e+07	0.425059076003836	/
nodiff	(2.beta.,3.alpha.,5.alpha.,16.beta.,17.beta.)-2,16-di-(1-piperidinyl)androstane-3,17-diol 3-acetate	1.00321e+07	8.89825e+06	9.71327e+06	0.933124806129455	/
nodiff	(3r,5s,7r,9s,10s,12s,13r,14s,17r)-17-((2r)-7-hydroxy-6-methylheptan-2-yl)-10,13-dimethylhexadecahydro-1h-cyclopenta[a]phenanthrene-3,7,12-triol	655515	634716	691773	0.441456643661831	/
nodiff	(7r,8r)-7,8-dihydroxy-3,5,7-trimethyl-8h-isochromen-6-one	1.11601e+07	1.29387e+07	8.76551e+06	0.1188977743507	/
nodiff	(r)-(+)-arachidonyl-1'-hydroxy-2'-propylamide	4.32319e+07	5.06448e+07	4.37434e+07	0.76222757104703	/
nodiff	(r)-butyrylcarnitine	1.13919e+08	9.61983e+07	8.56116e+07	0.474653072661642	/
nodiff	[(2r,3r,4s,5s,6r)-3-acetyloxy-2-(acetyloxymethyl)-5-hexanoyloxy-6-[(2s,3r)-2,3,4-trihydroxybutoxy]oxan-4-yl] tetradecanoate	142805	192131	9.20237e+06	0.119632202129524	/
nodiff	1-.beta.-d-arabinofuranosyluracil 5'-monophosphate	1.15027e+07	1.56079e+07	8.37056e+06	0.0934111134556824	/
nodiff	1-(1,2-dioctanoylphosphatidyl)inositol-3,5-bisphosphate	1.43883e+06	1.68115e+06	1.62686e+06	0.705274853351867	/
nodiff	1-(1z-hexadecenyl)-sn-glycero-3-phosphocholine	2.56838e+08	2.05778e+08	2.00092e+08	0.065540155098202	/
nodiff	1-(1z-octadecenyl)-2-(4z,7z,10z,13z,16z,19z-docosahexaenoyl)-sn-glycero-3-phosphocholine	1.99263e+08	2.17541e+08	2.07787e+08	0.893946075131967	/
nodiff	1-(1z-octadecenyl)-2-(5z,8z,11z,14z-eicosatetraenoyl)-sn-glycero-3-phosphocholine	8.25408e+08	7.93051e+08	8.03995e+08	0.934683690706274	/
nodiff	1-(1z-octadecenyl)-sn-glycero-3-phosphocholine	1.11347e+08	1.0917e+08	9.40025e+07	0.23685398170119	/
nodiff	1-(benzo[d][1,3]dioxol-4-yl)-2-(ethylamino)propan-1-one	1.03578e+07	1.20385e+07	9.53773e+06	0.571512638733588	/
nodiff	1-acetyl-3-piperidinamine	6.77344e+06	7.19127e+06	6.85682e+06	0.915283068607557	/
nodiff	1-aminodecylidene bis-phosphonic acid	3.02478e+06	2.50363e+06	2.55699e+06	0.375867010442889	/
nodiff	1-behenoyl-2-hydroxy-sn-glycero-3-phosphocholine	1.2187e+07	1.22271e+07	1.16128e+07	0.978589757537329	/
nodiff	1-deoxynojirimycin	7.65799e+06	7.6249e+06	1.76889e+07	0.4101327419787	/
nodiff	1-heptadecanoyl-sn-glycero-3-phosphocholine	1.773e+08	2.08135e+08	1.85744e+08	0.662673667064802	/
nodiff	1-hexadecanoyl-2-octadecadienoyl-sn-glycero-3-phosphocholine	1.98539e+10	2.27589e+10	2.05671e+10	0.850747367294021	/
nodiff	1-hexadecyl-2-(5z,8z,11z,14z-eicosatetraenoyl)-sn-glycero-3-phosphocholine	7.23646e+08	6.73334e+08	6.9425e+08	0.822518110644803	/
nodiff	1-hexadecyl-sn-glycero-3-phosphocholine	2.51682e+08	1.93002e+08	1.89034e+08	0.125150113552504	/
nodiff	1-hexadecylamine	2.6539e+06	2.02107e+06	2.41893e+06	0.524035280609363	/
nodiff	1-lignoceroyl-2-hydroxy-sn-glycero-3-phosphocholine	2.03503e+07	2.20935e+07	1.95021e+07	0.878944322203628	/
nodiff	1-linoleoyl-2-oleoyl-rac-glycerol	7.29835e+06	9.26776e+06	1.03491e+07	0.387170574531606	/
nodiff	1-methyl-2-undecylquinolin-4-one	1.43654e+08	1.38552e+08	1.51201e+08	0.933908092092191	/
nodiff	1-methyladenosine	9.2384e+06	8.47386e+06	9.94674e+06	0.685440516059219	/
nodiff	1-methylhistidine	1.91886e+08	1.55175e+08	9.10391e+07	0.304349743097726	/
nodiff	1-myristoyl-2-palmitoyl-sn-glycero-3-phosphocholine	1.57727e+08	2.34067e+08	1.95142e+08	0.455710665605708	/
nodiff	1-myristoyl-sn-glycero-3-phosphocholine	1.64133e+08	1.86463e+08	1.5834e+08	0.658389784285403	/
nodiff	1-o-hexadecyl-2-deoxy-2-thio-s-acetyl-sn-glyceryl-3-phosphorylcholine	1.00193e+06	750792	2.77724e+07	0.12173773414308	/
nodiff	1-o-hexadecyl-2-o-(2e-butenoyl)-sn-glyceryl-3-phosphocholine	5.4797e+07	4.81849e+07	5.44891e+07	0.57250554241506	/
nodiff	1-o-hexadecyl-2-o-(5z,8z,11z,14z,17z-eicosapentaenoyl)-sn-glyceryl-3-phosphorylcholine	7.21999e+08	6.50609e+08	7.96196e+08	0.577005996904599	/
nodiff	1-o-hexadecyl-2-o-acetyl-sn-glyceryl-3-phosphorylcholine	2.83086e+06	1.79708e+06	5.40324e+07	0.130031536766084	/
nodiff	1-o-octadecyl-sn-glyceryl-3-phosphorylcholine	3.4986e+07	3.39642e+07	2.99864e+07	0.585864193274425	/
nodiff	1-octadecyl-2-acetyl-sn-glycero-3-phosphocholine	1.15793e+09	8.29316e+08	5.89351e+08	0.15896325441708	/
nodiff	1-oleoyl-2-hydroxy-sn-glycero-3-phospho-(1'-rac-glycerol)	1.08612e+07	1.27374e+07	1.54787e+07	0.593320780031175	/
nodiff	1-oleoyl-2-myristoyl-sn-glycero-3-phosphocholine	2.37482e+08	2.03762e+08	2.26772e+08	0.870897273669128	/
nodiff	1-oleoyl-sn-glycero-3-phosphocholine	2.56214e+09	2.22625e+09	2.54578e+09	0.215365451262534	/
nodiff	1-palmitoyl-2-azelaoylphosphatidylcholine	279262	200762	178992	0.142603138780395	/
nodiff	1-palmitoyl-2-docosahexaenoyl-sn-glycero-3-phosphocholine	3.43761e+09	3.77861e+09	3.35417e+09	0.592717179350623	/
nodiff	1-palmitoyl-2-linoleoyl-rac-glycerol	9.83499e+06	7.80136e+06	1.0109e+07	0.570684078235239	/
nodiff	1-palmitoyl-2-linoleoyl-sn-glycero-3-phosphocholine	8.67079e+09	8.54437e+09	9.26349e+09	0.722382869897006	/
nodiff	1-palmitoyl-2-oleoyl-sn-glycerol	1.04366e+07	1.10921e+07	7.98826e+06	0.396857904691499	/
nodiff	1-palmitoyl-2-thiopalmitoyl phosphatidylcholine	1.3415e+06	1.48292e+06	1.45054e+06	0.923433477765106	/
nodiff	1-palmitoyl-sn-glycero-3-phosphocholine	1.27368e+10	1.20468e+10	1.15538e+10	0.336479427042432	/
nodiff	1-pentadecanoyl-sn-glycero-3-phosphocholine	1.66587e+08	1.72354e+08	1.4992e+08	0.50953318680846	/
nodiff	1-pyrrolidineheptanoic acid, 2-(3-hydroxyoctyl)-5-oxo-	1.10766e+08	9.40553e+07	1.1849e+08	0.757086268068245	/
nodiff	1-Stearoyl-2-arachidonoyl-sn-glycerol	3.12583e+07	4.95035e+07	3.8592e+07	0.252850414125263	/
nodiff	1-stearoyl-2-arachidonyl-sn-glycero-3-phosphocholine	4.09709e+09	4.567e+09	4.19243e+09	0.477312876003863	/
nodiff	1-stearoyl-2-docosahexaenoyl-sn-glycero-3-phosphocholine	1.21855e+09	1.67905e+09	1.29604e+09	0.234776855656211	/
nodiff	1-stearoyl-2-linoleoyl-sn-glycero-3-phospho-l-serine	3.2726e+07	4.25736e+07	3.66193e+07	0.805684211193423	/
nodiff	1-Stearoyl-rac-glycerol	1.39172e+06	1.2472e+06	1.09948e+06	0.482352778681681	/
nodiff	1-Stearoyl-sn-glycerol 3-phosphocholine(LPC(18:0))	5.11728e+09	4.85737e+09	4.88102e+09	0.654067751291107	/
nodiff	1,2-bis(o-octanoyl)-sn-glycerylphophorylcholine	739635	771008	679533	0.526208828120007	/
nodiff	1,2-diamino-2-methylpropane	2.33182e+08	1.87063e+08	2.1034e+08	0.268727754052542	/
nodiff	1,2-dilinoleoylglycerol	4.70297e+06	7.40028e+06	6.74386e+06	0.542084086999778	/
nodiff	1,2-dimethoxy-4-(2-propenyl)benzene	5.08678e+06	5.60844e+06	5.84411e+06	0.928867845268866	/
nodiff	1,2-dioleoyl-sn-glycero-3-phosphatidylcholine	2.20181e+09	2.5247e+09	2.43343e+09	0.34916845964586	/
nodiff	1,2-ditetradecanoyl-sn-glycero-3-phosphocholine	8.53412e+06	1.38165e+07	1.24217e+07	0.581301504697033	/
nodiff	1,3-benzenediol, 5-methyl-2-[(1r,6r)-3-methyl-6-(1-methylethenyl)-2-cyclohexen-1-yl]-	6.09989e+06	7.39614e+06	6.03477e+06	0.698910259181082	/
nodiff	1,3-dicyclohexylurea	4.60837e+06	5.27536e+06	8.66331e+06	0.583024909859497	/
nodiff	1,3,5-benzenetriol	8.20703e+06	7.20014e+06	8.80823e+06	0.627050896736078	/
nodiff	1',4-sophorolactone 6',6-diacetate	441049	461190	1.13475e+07	0.118021018777449	/
nodiff	15-deoxy-goyazensolide	5.83092e+06	5.58526e+06	5.26582e+06	0.868989290928776	/
nodiff	17.beta.-nandrolone decanoate	3.45031e+06	2.83861e+06	3.13752e+06	0.744970582625398	/
nodiff	18.alpha.-glycyrrhetinic acid	1.01858e+07	3.54532e+07	804575	0.372452262219441	/
nodiff	19-hydroxyandrost-4-ene-3,17-dione	7.38636e+06	1.1984e+07	1.10782e+07	0.359373589368108	/
nodiff	1h-1,2,4-triazol-3-amine	8.51822e+07	8.52773e+07	9.41695e+07	0.80918055887903	/
nodiff	2-(2',3',4'-trihydroxybutyl)quinoxaline	1.0532e+07	5.54556e+06	6.9621e+06	0.126967179648232	/
nodiff	2-(4-pyridyl)-4-methylthiazole-5-carboxylic acid	1.11379e+07	1.0215e+07	9.03944e+06	0.318832880158455	/
nodiff	2-(5-oxovaleryl)phosphatidylcholine	2.47645e+06	835481	798970	0.0556457154306122	/
nodiff	2-acetamido-2-deoxy-3-o-(.alpha.-l-fucopyranosyl)-d-glucopyranose	9.69372e+06	6.18934e+06	6.94846e+06	0.254368987985378	/
nodiff	2-acetoxy-4-pentadecylbenzoic acid	1.70284e+06	1.6288e+06	1.71437e+06	0.551383507020222	/
nodiff	2-amino-1-phenylbutane	3.94272e+07	3.89315e+07	3.14512e+07	0.767200069122367	/
nodiff	2-amino-2-methyl-1-propanol	1.3921e+07	1.57576e+07	1.37799e+07	0.278844316253307	/
nodiff	2-amino-9h-pyrido[2,3-b]indole	5.08938e+06	3.31276e+06	7.48402e+06	0.414173293727684	/
nodiff	2-aminoadipic acid	4.56811e+06	6.73065e+06	5.89782e+06	0.24672565282654	/
nodiff	2-aminoanthraquinone	1.02208e+06	1.8126e+06	1.16686e+06	0.556781865907537	/
nodiff	2-aminobenzimidazole	1.773e+07	3.0498e+07	1.29408e+07	0.291354795604542	/
nodiff	2-aminoisobutyric acid	4.89097e+07	5.67578e+07	7.38497e+07	0.418542319167519	/
nodiff	2-aminonaphthalene	1.07569e+07	9.2688e+06	1.28996e+07	0.314643822349945	/
nodiff	2-arachidonoylglycerol	2.26274e+07	2.88793e+07	2.45742e+07	0.551330628937377	/
nodiff	2-bromoamphetamine	2.12424e+06	2.33421e+06	2.32946e+06	0.774352556407495	/
nodiff	2-chloro-2',6'-diethylacetanilide	1.27943e+06	1.46443e+06	1.47012e+06	0.385770369551173	/
nodiff	2-ethyl-2-phenylmalonamide	8.4041e+06	8.51018e+06	9.28062e+06	0.495436689472473	/
nodiff	2-hexenal	1.39699e+07	1.4117e+07	9.95675e+06	0.0805625954592203	/
nodiff	2-hydroxyestradiol	1.50604e+07	2.40993e+07	2.17001e+07	0.425765049877073	/
nodiff	2-isopropoxyphenyl n-methylcarbamate	8.25402e+07	7.03162e+07	7.36458e+07	0.679911707051327	/
nodiff	2-ketohexanoic acid	1.1324e+08	1.01996e+08	1.03942e+08	0.732100364577298	/
nodiff	2-linoleoyl-1-palmitoyl-sn-glycero-3-phosphoethanolamine	4.02029e+07	5.03702e+07	4.45223e+07	0.8422287988223	/
nodiff	2-methylamino-1-(3,4-methylenedioxyphenyl)propan-1-one	1.44829e+08	1.56889e+08	9.6281e+07	0.051991754953041	/
nodiff	2-oleoyl-1-palmitoyl-sn-glycero-3-phosphocholine	6.94002e+09	6.57689e+09	6.38581e+09	0.621560343698157	/
nodiff	2-palmitoyl-rac-glycerol	1.0596e+07	8.83208e+06	8.87956e+06	0.187942454299863	/
nodiff	2-piperidone	2.21037e+07	1.94878e+07	1.7767e+07	0.593477899598793	/
nodiff	2-propanone, 1-(3-ethyl-5-methoxy-2(3h)-benzothiazolylidene)-	2.85146e+06	2.67251e+06	1.42711e+06	0.0765110506444101	/
nodiff	2-propylphenol	7.82578e+06	5.45254e+06	3.52585e+06	0.0665864682583614	/
nodiff	2-pyrrolidinone, 1-methyl-	1.4951e+08	2.73801e+08	1.73413e+08	0.394100581751499	/
nodiff	2,2-bis[hydroxymethyl]-2,2',2''-nitrilotriethanol	3.55669e+06	3.94217e+06	4.047e+06	0.698057874432053	/
nodiff	2,4-diaminotoluene	7.28715e+06	1.65029e+07	1.04183e+07	0.190226204239068	/
nodiff	2,4-dihydroxybenzophenone	1.81167e+08	1.53063e+08	1.63875e+08	0.485534681435029	/
nodiff	2,4,6-tri-tert-butylaniline	4.41161e+08	4.45764e+08	4.00943e+08	0.222530145119403	/
nodiff	2,5-dimethoxy-4-propylphenethylamine	1.21106e+07	1.18316e+07	1.42462e+07	0.333530668473117	/
nodiff	2'-deoxycytidine 5'-monophosphate	1.62928e+07	1.77918e+07	1.04596e+07	0.081806600792546	/
nodiff	2',6'-dihydroxy-4',4-dimethoxychalcone	5.84102e+08	4.26838e+08	2.62611e+08	0.200793961637939	/
nodiff	2(1h)-pyridinone	3.30464e+06	1.63092e+06	1.71258e+06	0.536794046511129	/
nodiff	20-hydroxy-n-(2-hydroxyethyl)-5z,8z,11z,14z-eicosatetraenamide	9.9653e+06	1.38972e+07	1.2969e+07	0.387293493454651	/
nodiff	3-amino-2,3-dihydrobenzoic acid	2.68662e+07	2.59952e+07	2.87997e+07	0.667776334832594	/
nodiff	3-chloromethcathinone	4.74485e+06	5.36964e+06	4.49311e+06	0.333823050385374	/
nodiff	3-Methylhistidine	5.25666e+07	4.05385e+07	3.51399e+07	0.562237434317113	/
nodiff	3-oxazolidinecarboxylic acid, 2,2-dimethyl-4-(1-oxo-2-hexadecyn-1-yl)-, 1,1-dimethylethyl ester, (4s)-	6.7726e+06	6.37499e+06	7.69425e+06	0.786025253618383	/
nodiff	3-phenanthrenesulfonic acid	3.78126e+07	2.0836e+07	2.09912e+07	0.407976252356051	/
nodiff	3-phenoxy-1-propanol	1.48687e+07	1.50975e+07	1.41427e+07	0.307734104934129	/
nodiff	3-pyridinecarboxaldehyde	8.14521e+07	9.11303e+07	8.97868e+07	0.763545519030226	/
nodiff	3,4-dihydroxymandelic acid	2.21547e+07	2.54251e+07	2.08825e+07	0.581347882836299	/
nodiff	3beta-hydroxydeoxodihydrodeoxygedunin	1.89651e+06	2.03641e+06	3.40288e+06	0.289157191886541	/
nodiff	4-(2-methyl-4-chlorophenoxy)butyric acid methyl ester	1.14874e+08	1.21485e+08	1.10297e+08	0.527697433214948	/
nodiff	4-aminophenol	4.2724e+08	2.75818e+08	2.85065e+08	0.155860312967702	/
nodiff	4-hydroxy-3-methoxybenzyl alcohol	9.23077e+07	6.47798e+07	5.48257e+07	0.428082225450586	/
nodiff	4-hydroxycyclophosphamide	1.92041e+07	7.58657e+06	9.74268e+06	0.235981413929361	/
nodiff	4-hydroxydebrisoquine	3.22325e+07	2.7646e+07	2.83707e+07	0.949424642899018	/
nodiff	4-ketopimelic acid	9.81581e+06	8.66032e+06	7.39136e+06	0.537102831098424	/
nodiff	4-methyl-.alpha.-ethylaminopentiophenone	7.23785e+06	8.64759e+06	8.09113e+06	0.9474068669379	/
nodiff	4-methyl-1h-pyrazole	1.27707e+07	1.34855e+07	1.10403e+07	0.563407516448187	/
nodiff	4-quinazolinamine, 7-[3-(dimethylamino)propoxy]-2-(hexahydro-4-methyl-1h-1,4-diazepin-1-yl)-6-methoxy-n-(1-methyl-4-piperidinyl)-	718767	689555	865084	0.673302554027023	/
nodiff	4'-o-.beta.-d-glucosyl-5-o-methylvisamminol	1.73638e+07	2.43926e+07	1.84755e+07	0.544986166846706	/
nodiff	4h-1-benzopyran-4-one, 2-(4-morpholinyl)-8-phenyl-	1.94443e+06	1.85862e+06	1.55512e+06	0.846074882944477	/
nodiff	5-aminolevulinic acid	4.06556e+09	3.68122e+09	3.7298e+09	0.679479873295864	/
nodiff	5-androstene-3.beta.,17.beta.-diol	4.74294e+07	3.15318e+07	3.73695e+07	0.173150661090802	/
nodiff	5-iodotubercidin	5.96534e+07	6.18446e+07	3.98197e+07	0.0965574286823719	/
nodiff	5-methyl-5,6-dihydrouracil	9.90559e+08	7.8982e+08	6.07457e+08	0.0740208361583399	/
nodiff	5-methyl-7-methoxyisoflavone	2.41478e+06	2.3267e+06	1.52385e+06	0.0583144915069055	/
nodiff	5-methylbenzotriazole	3.4951e+07	4.88534e+07	3.30244e+07	0.444582579325587	/
nodiff	5-phospho-d-ribose 1-diphosphate	4.58681e+06	6.34496e+06	2.8615e+06	0.155057585171107	/
nodiff	5.alpha.-cholest-7-en-3.beta.-ol	5.52182e+07	3.3201e+08	3.41311e+07	0.338695481904915	/
nodiff	5.beta.-pregnane-3.alpha.,17.alpha.,20.alpha.-triol	6.32788e+06	7.37096e+06	7.12382e+06	0.270757455015821	/
nodiff	6-acetylmorphine	5.3022e+06	2.47811e+06	2.98256e+06	0.0849637006576736	/
nodiff	6-ketoestriol	3.19199e+06	4.15236e+06	4.07682e+06	0.689788108493804	/
nodiff	6-methoxyflindersine	5.02403e+06	1.25235e+06	1.0742e+06	0.366910482826264	/
nodiff	6-oxomometasone furoate	1.15496e+07	1.47493e+07	1.07718e+07	0.125225394985228	/
nodiff	6h-dibenzo[b,d]pyran, 3-(1,1-dimethylheptyl)-6a,7,10,10a-tetrahydro-1-methoxy-6,6,9-trimethyl-, (6ar,10ar)-	3.59012e+06	3.58311e+06	3.52783e+06	0.995644853506631	/
nodiff	7-alpha-hydroxy cholesterol	7.39156e+06	7.40926e+06	8.43456e+06	0.940950049697491	/
nodiff	7-keto-8-aminopelargonic acid	3.20543e+08	2.79502e+08	3.17845e+08	0.285735639811914	/
nodiff	7-methoxy-4-methyl-3-phenylcoumarin	2.86536e+06	2.72775e+06	2.64898e+06	0.972477937172312	/
nodiff	7-methoxycoumarin-4-acetic acid	2.1613e+07	1.20971e+07	1.61701e+07	0.116903513756367	/
nodiff	7,4'-dihydroxyflavone	4.66794e+07	1.43586e+06	1.12756e+06	0.32892720535995	/
nodiff	7(z),10(z),13(z),16(z),19(z)-n-(2-hydroxyethyl)docosapentaenamide	3.18787e+07	3.02096e+07	4.05781e+07	0.710924701797743	/
nodiff	8-acetyl-6-hydroxy-7-methoxycoumarin	1.59904e+07	9.29884e+06	1.18828e+07	0.274976176877255	/
nodiff	9,10-dihydroxy-12z-octadecenoic acid	1.1903e+07	1.67332e+07	2.33969e+07	0.430372769731252	/
nodiff	Acanthoside b	2.51408e+07	1.6936e+07	1.09984e+07	0.198532258599687	/
nodiff	Acetamide, 2-[4-[(5,6-diphenyl-2-pyrazinyl)(1-methylethyl)amino]butoxy]-n-(methylsulfonyl)-	6.26575e+06	6.8864e+06	6.61881e+06	0.837895933445964	/
nodiff	Acetaminophen	1.38145e+06	664590	2.0456e+06	0.484399525595007	/
nodiff	Acetoxyvalerenic acid	3.67878e+07	2.05046e+07	1.19542e+07	0.170780477240575	/
nodiff	Acetylcarnitine	3.70701e+09	3.73329e+09	4.14847e+09	0.785604663989783	/
nodiff	Acetylcholine	1.24442e+08	1.07567e+08	1.18368e+08	0.691139747211234	/
nodiff	Acetylsalicylic acid	4.25615e+08	3.39139e+08	3.9747e+08	0.760178369776288	/
nodiff	Acrinathrin	1.12023e+06	1.47484e+06	1.36881e+06	0.664150812514888	/
nodiff	Adenosine	5.77093e+06	6.23785e+06	4.24658e+06	0.415378680534219	/
nodiff	Aflatoxin b1	3.52304e+07	2.49138e+07	2.90034e+07	0.573827770543	/
nodiff	Aflatoxin b2	2.59216e+06	3.50556e+06	1.88729e+06	0.559789064161338	/
nodiff	Agmatine	4.01305e+08	3.95672e+08	2.64707e+08	0.349206256933354	/
nodiff	Ala-Ala	7.25198e+06	6.34314e+06	7.70641e+06	0.511614559676044	/
nodiff	Ala-Thr	2.72845e+07	2.1215e+07	2.17483e+07	0.170495978511754	/
nodiff	Alanine conjugated cholic acid	5.4988e+07	4.95318e+07	5.79679e+07	0.424905604184126	/
nodiff	Albiflorin	4.01219e+06	4.31866e+06	5.5277e+06	0.243104158380371	/
nodiff	Albizziin	2.56374e+06	3.00776e+06	2.96654e+06	0.883772154458448	/
nodiff	Ametryne	2.68198e+06	2.98326e+06	2.16864e+06	0.204756047839835	/
nodiff	Amprenavir	1.21792e+06	1.33217e+06	927162	0.360805374479735	/
nodiff	Andrographolide	3.36751e+07	3.66966e+07	3.97146e+07	0.843016774249047	/
nodiff	Androstan-3-ol-17-one 3-glucuronide	1.21354e+07	1.45126e+07	1.69732e+07	0.580513612451887	/
nodiff	Angeloylgomisin h	3.07204e+07	2.87723e+07	2.15863e+07	0.576098736834311	/
nodiff	Aniline	1.5139e+06	2.29022e+06	4.52175e+06	0.564452598098867	/
nodiff	Anisatin	1.42388e+06	1.33824e+06	1.92691e+06	0.119229741455799	/
nodiff	Anisomycin	2.17472e+06	1.9408e+06	2.00969e+06	0.937085147986627	/
nodiff	Arcaine	6.69927e+07	5.28912e+07	5.77471e+07	0.396018960388876	/
nodiff	Arecaidine	3.43539e+08	2.50773e+08	1.86912e+08	0.528031837333053	/
nodiff	Arg-Arg-Arg	4.71192e+06	3.33947e+06	3.35156e+06	0.668899499084441	/
nodiff	Arg-Arg-Lys	5.04299e+06	5.56653e+06	3.74954e+06	0.103162383018502	/
nodiff	Arginine	3.60064e+07	3.25971e+07	2.50075e+07	0.371352088316892	/
nodiff	Artemisinin	1.26924e+07	1.48759e+07	1.58942e+07	0.617184549328001	/
nodiff	Asn-Ala	1.84704e+06	1.92137e+06	1.87797e+06	0.976145705708546	/
nodiff	Asp-Arg	2.37367e+07	2.13451e+07	3.09751e+07	0.391544000480052	/
nodiff	Atropine	7.70393e+06	7.59978e+06	7.3922e+06	0.991737304309545	/
nodiff	Azaconazole	5.99739e+06	5.99733e+06	5.83873e+06	0.997878193841209	/
nodiff	Azinphos-ethyl	2.02514e+06	2.52444e+06	1.825e+06	0.273930632319166	/
nodiff	Azoxystrobin	497110	283956	304164	0.623493045337693	/
nodiff	Batimastat	1.14003e+07	1.01619e+07	5.24388e+06	0.355267262625379	/
nodiff	Beclomethasone	3.21661e+07	2.84267e+07	2.7947e+07	0.460970988487787	/
nodiff	Benz[a]anthracene	1.45862e+07	1.23341e+07	1.40184e+07	0.327138232425049	/
nodiff	Benzamide, n-(5z,8z,11z,14z)-5,8,11,14-eicosatetraen-1-yl-4-hydroxy-	3.38898e+06	3.15808e+06	2.58106e+06	0.576212043890428	/
nodiff	Benzyl alcohol	4.35309e+07	4.33575e+07	3.38257e+07	0.284823925277669	/
nodiff	Beta-estradiol	1.62246e+08	1.64875e+08	1.42938e+08	0.829737711661131	/
nodiff	Beta-estradiol 3-(beta-d-glucuronide)	3.22934e+06	3.35544e+06	5.23995e+06	0.368563230733054	/
nodiff	Betaine	3.21703e+09	2.81573e+09	2.98805e+09	0.543666530277584	/
nodiff	Betonicine	2.34266e+07	3.06995e+06	2.32914e+06	0.245269019940767	/
nodiff	Betulinic acid	1.0738e+06	721800	790173	0.202620168815466	/
nodiff	Biliverdin	2.33811e+07	1.21947e+07	1.11599e+07	0.084124114025591	/
nodiff	Bis(2-ethylhexyl) adipate	1.13145e+06	1.28846e+06	1.26088e+06	0.302426256491346	/
nodiff	Bisphenol a diglycidyl ether	1.49887e+06	1.54984e+06	2.04123e+06	0.357488434194238	/
nodiff	Borrelidin	8.448e+06	1.25619e+07	1.54169e+07	0.474591814243453	/
nodiff	Bradykinin	4.80956e+07	1.06353e+07	9.77833e+07	0.519365587732175	/
nodiff	Bradykinin hydroxyproline	1.37705e+06	1.62859e+06	7.68584e+06	0.217734987136148	/
nodiff	Brazilin	3.21656e+06	3.19142e+06	2.71211e+06	0.430360471367979	/
nodiff	Bupirimate	1.02014e+07	1.09199e+07	1.42904e+07	0.587629373460201	/
nodiff	Butanamide, n-[(3s,5s)-1-(1,3-benzodioxol-5-ylmethyl)-5-(1-piperazinylcarbonyl)-3-pyrrolidinyl]-n-[(3-methoxyphenyl)methyl]-3,3-dimethyl-	1.45117e+06	1.52678e+06	2.7156e+06	0.218807671372223	/
nodiff	Butanoic acid	1.23364e+07	1.27466e+07	8.95842e+06	0.141837218244548	/
nodiff	Butanoic acid, 4-(2,4-dichlorophenoxy)-, methyl ester	1.80596e+07	2.15737e+07	1.64655e+07	0.772104273035075	/
nodiff	Butylate	1.7636e+06	1.94717e+06	1.31315e+06	0.439739478081775	/
nodiff	Caffeate	2.01949e+07	2.41619e+07	1.88549e+07	0.566773827825865	/
nodiff	Caffeine	1.14269e+07	9.64699e+06	8.12085e+06	0.0769467753474312	/
nodiff	Calcimycin	2.31013e+06	1.04799e+06	849760	0.261849722691982	/
nodiff	Calpain inhibitor i	5.53573e+06	4.672e+06	4.97788e+06	0.837911485214076	/
nodiff	Captopril	7.40926e+07	1.02994e+08	1.39458e+08	0.341301601872702	/
nodiff	Carboplatin	1.29098e+08	1.23893e+08	1.0019e+08	0.451098042322605	/
nodiff	Carnitine	1.76893e+06	3.30059e+06	2.62558e+06	0.494610467271778	/
nodiff	Carnosol	7.01238e+06	7.26841e+06	6.91259e+06	0.857368454976903	/
nodiff	Castanospermine	1.43343e+07	1.27345e+07	1.34526e+07	0.938856681131654	/
nodiff	Caulophyllogenin	2.85989e+07	2.53149e+07	3.84393e+07	0.468060550195623	/
nodiff	Caylin-1	4.03097e+07	2.81804e+07	2.29924e+07	0.309727961783896	/
nodiff	Chenodeoxycholate	6.52471e+07	5.67569e+07	5.79605e+07	0.139420599769187	/
nodiff	Choline	1.50108e+09	1.28109e+09	1.39857e+09	0.339485520734004	/
nodiff	Chromone-3-carboxylic acid	2.04281e+07	1.84179e+07	1.86591e+07	0.439504004856829	/
nodiff	Chrysosplenetin	5.04929e+06	5.02229e+06	4.9467e+06	0.969653347701445	/
nodiff	Cidofovir	2.59124e+06	2.27702e+06	2.5475e+06	0.828522906546344	/
nodiff	Cinchonidine	1.53893e+06	1.76677e+06	1.69963e+06	0.825966929615877	/
nodiff	Cinchonine	1.91586e+06	1.90915e+06	2.34431e+06	0.767195897017609	/
nodiff	Cinosulfuron	679279	568773	465823	0.26755525719552	/
nodiff	Cis-11,14-eicosadienoic acid	1.41287e+06	2.28022e+06	4.76201e+07	0.135589614166192	/
nodiff	Cis-7,10,13,16,19-docosapentaenoic acid	3.87423e+06	4.35792e+06	3.52559e+06	0.821323253387522	/
nodiff	Cis-9-palmitoleic acid	1.03738e+06	907032	981892	0.379351312947731	/
nodiff	Clomazon	7.33514e+06	5.94846e+06	5.93515e+06	0.679868863558269	/
nodiff	Cloxazolam	5.776e+06	4.43773e+06	9.41453e+06	0.312377755373219	/
nodiff	Cocaine	3.80028e+06	3.86482e+06	3.4433e+06	0.837126120335684	/
nodiff	Coenzyme q2	7.45338e+06	7.51232e+06	6.17063e+06	0.476936310359928	/
nodiff	Coniferin	1.51559e+06	1.81489e+06	1.82352e+06	0.778813467328348	/
nodiff	Cortexolone	1.8993e+07	2.70078e+07	3.04775e+07	0.333823433332862	/
nodiff	Cortisone	9.57208e+06	1.39144e+07	9.61823e+06	0.375038930094448	/
nodiff	Costunolide	1.48101e+07	1.01814e+07	4.79641e+06	0.0560655340522233	SD-3-SD-1
nodiff	Coumaphos-o-analog	255158	184167	696723	0.34108611099562	/
nodiff	Coumarin	1.35636e+07	1.57941e+07	9.58292e+06	0.288532447074217	/
nodiff	Crassostreaxanthin b	779878	605431	551522	0.118064180970086	/
nodiff	Creatine	2.30558e+09	2.18931e+09	2.39037e+09	0.685722683151685	/
nodiff	Creatinine	4.77646e+07	3.83715e+07	3.8476e+07	0.552369997929062	/
nodiff	Crufomate	1.06491e+06	1.12215e+06	838261	0.301302055364768	/
nodiff	Cucurbitacin b	831951	855235	1.3207e+06	0.418979652084174	/
nodiff	Cucurbitacin i	1.2391e+06	1.303e+06	2.1818e+06	0.308421565434507	/
nodiff	Cuminaldehyde	1.60241e+07	1.59776e+07	1.30667e+07	0.829176899287526	/
nodiff	Cyanazine	5.53059e+06	1.03438e+07	5.47444e+06	0.196685903987007	/
nodiff	Cyasterone	5.20226e+06	4.50351e+06	4.32184e+06	0.680803104931196	/
nodiff	Cyclopamine	1.07595e+07	8.43184e+06	9.82328e+06	0.713728482437761	/
nodiff	Cyproconazole	2.3919e+06	2.05749e+06	2.38316e+06	0.905974132204455	/
nodiff	Cysteic acid	2.13134e+07	1.83963e+07	2.09031e+07	0.64988120623036	/
nodiff	Cytosine	5.37755e+07	4.51724e+07	4.8433e+07	0.513155227970936	/
nodiff	D-erythro-imidazolylglycerol phosphate	7.38115e+07	9.16611e+07	7.75875e+07	0.694092821792236	/
nodiff	D-erythro-sphinganine-1-phosphate	1.81977e+06	1.33234e+06	2.01499e+06	0.511159578476005	/
nodiff	D-myo-inositol-1,3,5-triphosphate	1.34649e+06	845601	1.21398e+06	0.0505866746358197	SD-2-SD-1
nodiff	D-myo-inositol-1,4,5-triphosphate	2.21701e+07	2.14087e+07	1.70083e+07	0.405247657631899	/
nodiff	D-ornithine	9.22556e+07	8.93526e+07	7.78007e+07	0.706010569436256	/
nodiff	D-pyroglutamic acid	1.84234e+08	2.00132e+08	1.65141e+08	0.712676940739186	/
nodiff	D-xylose	1.24329e+07	1.15332e+07	7.37283e+06	0.499680905013542	/
nodiff	Dantrolene	1.12014e+06	1.38397e+06	897320	0.227611362398706	/
nodiff	Daunorubicin	4.3683e+06	4.93432e+06	5.78064e+06	0.734252746294768	/
nodiff	Ddao	4.97991e+06	4.82752e+06	3.57454e+06	0.1218729906738	/
nodiff	Decamethylcyclopentasiloxane	1.33776e+07	1.5068e+07	1.57448e+07	0.698311696313661	/
nodiff	Decanoyl-l-carnitine	1.54137e+08	1.31516e+08	1.52252e+08	0.858921825015909	/
nodiff	Dehydroaripiprazole	2.00935e+06	1.86079e+06	2.09386e+06	0.260915109329462	/
nodiff	Demeton s	1.89035e+07	1.70398e+07	1.70342e+07	0.909175964847961	/
nodiff	Deoxypeganine	945181	918339	1.37544e+06	0.412920181719571	/
nodiff	Deoxyvasicinone	8.81522e+07	4.05836e+07	2.89735e+07	0.116622477380812	/
nodiff	Desferrioxamine	3.48172e+06	3.02141e+06	2.50388e+06	0.11422596881301	/
nodiff	Desferrioxamine d2	2.0649e+07	1.26825e+07	2.01722e+08	0.118124461730483	/
nodiff	Dexpanthenol	3.42752e+07	1.07794e+08	6.18881e+07	0.52441344291652	/
nodiff	Diacetyl	2.08434e+07	2.50967e+07	2.63588e+07	0.682824443870145	/
nodiff	Diaveridine	1.02661e+07	1.33485e+07	1.62004e+07	0.559540368082428	/
nodiff	Dicyclomine	1.60761e+07	1.34329e+07	1.6466e+07	0.789858572977776	/
nodiff	Didodecyl 3,3'-thiodipropionate	3.23609e+07	2.49377e+07	3.81756e+07	0.534408975273589	/
nodiff	Diethofencarb	1.4727e+07	4.40275e+06	3.78368e+06	0.633262991730225	/
nodiff	Diethylcarbamazine	1.15631e+08	1.0506e+08	2.13143e+08	0.147771868681384	/
nodiff	Digalacturonic acid	1.75333e+07	1.47389e+07	1.93389e+07	0.573081883215562	/
nodiff	Dimethyl sulfoxide	3.99208e+09	3.86846e+09	3.75237e+09	0.214526954525328	/
nodiff	Diosmetine triacetate	261413	502341	310689	0.220897470916047	/
nodiff	Dipropetryn	3.90832e+06	3.46431e+06	3.59434e+06	0.884478348693083	/
nodiff	Dl-5-hydroxylysine	1.13528e+08	1.08819e+08	1.07226e+08	0.280850559674465	/
nodiff	DL-arginine	9.3436e+08	8.2038e+08	9.11133e+08	0.0958920844843992	/
nodiff	DL-asparagine	1.01117e+07	1.20423e+07	9.26368e+06	0.543508554461207	/
nodiff	Dl-benzylsuccinic acid	4.209e+06	6.31933e+06	4.34748e+06	0.192920595625047	/
nodiff	DL-cysteine	3.28801e+09	4.18689e+09	4.09897e+09	0.0605094212004291	/
nodiff	DL-isoleucine	3.20284e+08	4.09257e+08	3.7359e+08	0.499305680856222	/
nodiff	Dl-ornithine	3.58752e+06	3.19064e+06	4.08317e+06	0.774898024289404	/
nodiff	Dl-pyroglutamic acid	2.9674e+06	3.1456e+06	3.2418e+06	0.882393963427252	/
nodiff	DL-valine	1.79621e+08	1.85769e+08	3.59353e+08	0.11049034421001	/
nodiff	Docosanamide	2.61182e+06	2.57453e+06	2.25376e+06	0.674223774688797	/
nodiff	Dodecanoic acid, 12-[[(cyclohexylamino)carbonyl]amino]-	2.53553e+07	2.21742e+07	1.96146e+07	0.472849972363882	/
nodiff	Ecgonine	1.70954e+07	1.6065e+07	1.81359e+07	0.854708681658417	/
nodiff	Echimidine	6.12973e+07	5.45883e+07	5.73579e+07	0.618437196452541	/
nodiff	Echinocystic acid	2.13094e+07	1.24847e+07	2.21937e+07	0.259357999521237	/
nodiff	Edaravone	3.69155e+06	1.92211e+06	3.06496e+06	0.209226188803644	/
nodiff	Enoxacin	3.38725e+07	5.04139e+07	3.97203e+07	0.113550890869908	/
nodiff	Enterolactone	3.22916e+07	1.78936e+07	1.4652e+07	0.139781399276647	/
nodiff	Entinostat	2.60162e+06	2.81272e+06	4.12449e+06	0.371344988397107	/
nodiff	Ephedrine	3.06949e+07	5.62083e+07	4.31961e+07	0.62420736457405	/
nodiff	Epinephrine	1.09396e+07	9.04532e+06	1.08152e+07	0.278068361270291	/
nodiff	Equol	1.04554e+06	2.32021e+06	332704	0.065165684534008	/
nodiff	Erucamide	3.31383e+08	4.41148e+08	2.49266e+08	0.0873289049477667	/
nodiff	Estrone sulfate	949381	491642	815808	0.625838329076135	/
nodiff	Ethcathinone	2.28629e+08	1.7432e+08	1.71311e+08	0.667715475604931	/
nodiff	Ethiprole	3.45975e+07	3.29804e+07	2.64751e+07	0.410692525276564	/
nodiff	Ethyl 3-indoleacetate	354667	269773	220199	0.515097952724913	/
nodiff	Exo-norborneol	2.3504e+07	2.17806e+07	1.80119e+07	0.369601658890856	/
nodiff	Farnesol	1.83819e+07	1.70035e+07	1.50375e+07	0.956265103577424	/
nodiff	Fenarimol	1.23479e+07	1.13724e+07	9.90716e+06	0.311997731305849	/
nodiff	Fenazaflor	3.09658e+07	1.72675e+07	1.71552e+07	0.380576797425257	/
nodiff	Fenpropidin	2.82382e+09	2.77747e+09	2.90521e+09	0.963691370675293	/
nodiff	Fingolimod	5.27503e+07	5.46014e+07	4.98367e+07	0.543217786666172	/
nodiff	Fipronil sulfone	1.54044e+07	1.48744e+07	1.06839e+07	0.14084875327569	/
nodiff	Flunisolide	2.38328e+06	2.53424e+06	3.70604e+06	0.453942365997503	/
nodiff	Flurenol methyl ester	8.71502e+06	8.27549e+06	6.28471e+06	0.0825341909063949	/
nodiff	Fluthiacet-methyl	7.00416e+06	6.50129e+06	5.20417e+06	0.339975979972179	/
nodiff	Fosthiazate	7.78768e+06	7.78055e+06	5.60441e+06	0.0657347885543081	/
nodiff	Fructose	4.10828e+06	3.30888e+06	2.96704e+06	0.510768977225101	/
nodiff	Fumagillin	4.93194e+07	4.47358e+07	4.8082e+07	0.510972676911337	/
nodiff	Furazolidone	3.86409e+06	3.29127e+06	3.80208e+06	0.336142958051889	/
nodiff	Gamma-glu-glu	2.41272e+07	2.13279e+07	1.64265e+07	0.256069636899134	/
nodiff	Gamma-l-glutamyl-l-glutamic acid	4.11506e+07	3.31085e+07	3.37319e+07	0.517539065893976	/
nodiff	Gardenin b	2.36204e+07	2.55658e+07	1.95161e+07	0.251098229651436	/
nodiff	Ginsenoside rg3 (r-form)	2.17049e+06	2.53183e+06	1.74039e+06	0.0546349941282967	SD-3-SD-2
nodiff	Glabrolide	4.62885e+06	4.16041e+06	4.63821e+06	0.867070618438769	/
nodiff	Gliotoxin	3.14571e+08	3.43204e+08	2.00475e+08	0.079995041926682	/
nodiff	Glufosinate	2.66512e+06	3.26048e+06	2.91321e+06	0.802767669479025	/
nodiff	Glutamic acid	6.80314e+06	6.30477e+06	6.67603e+06	0.764264611609858	/
nodiff	Glutathione, oxidized	5.54819e+07	8.08802e+07	7.76913e+07	0.468796690568723	/
nodiff	Gly-Leu	5.86142e+06	5.21166e+06	5.73656e+06	0.871025154891175	/
nodiff	Glycerophosphocholine	1.00476e+08	9.22145e+07	8.11144e+07	0.300492249506732	/
nodiff	Gossypol	2.28164e+06	2.86418e+06	1.90072e+06	0.333659113756599	/
nodiff	Guanine	9.32467e+06	8.39213e+06	7.11713e+06	0.21913734993006	/
nodiff	Heptadecasphinganine	1.16086e+07	8.51862e+06	8.27978e+06	0.102744641458068	/
nodiff	Heptanoic acid, ethyl ester	2.25615e+07	2.4429e+07	1.85753e+07	0.67834690734225	/
nodiff	Hetisine	2.29412e+06	1.88174e+06	2.24492e+06	0.575599784101737	/
nodiff	Hexadecylacetylglycerol	7.13742e+06	9.7785e+06	8.53703e+06	0.428711757550452	/
nodiff	Hexaethylene glycol	9.49036e+06	7.3433e+06	6.91559e+06	0.292741898057786	/
nodiff	Hexamethylcyclotrisiloxane	1.23738e+07	1.38372e+07	1.33004e+07	0.487926049344503	/
nodiff	Hexylamine	4.29313e+07	4.76135e+07	4.26975e+07	0.816824020885296	/
nodiff	Histidine	9.77001e+08	6.84075e+08	5.47317e+08	0.258136846872036	/
nodiff	hydrocortisone 21-acetate	1.18509e+07	1.33745e+07	1.60017e+07	0.51681929064085	/
nodiff	Hydrocortisone 21-hemisuccinate	2.34273e+06	2.6594e+06	3.47437e+06	0.572103370250064	/
nodiff	Hydroquinone	1.70236e+07	1.88576e+07	1.35632e+07	0.366229967003713	/
nodiff	Hydroxyproline	3.11336e+06	5.33715e+06	3.8655e+06	0.153778133489099	/
nodiff	Hypoxanthine	4.67978e+08	2.963e+08	8.013e+08	0.286232950195234	/
nodiff	Imazalil	1.9407e+07	1.7442e+07	1.41284e+07	0.0968924832355953	/
nodiff	Indole-3-acetamide	7.71762e+06	9.54518e+06	8.0805e+06	0.621038514480458	/
nodiff	Indole-3-pyruvic acid	6.98254e+06	4.78411e+06	7.39596e+06	0.300717465134616	/
nodiff	Irgarol	1.3349e+06	1.69156e+06	1.39797e+06	0.225803314429244	/
nodiff	Isoliquiritigenin	2.26104e+07	1.30281e+06	1.50788e+06	0.33606593383123	/
nodiff	Isoproterenol	5.42199e+07	5.53211e+07	5.86022e+07	0.8150330615806	/
nodiff	Kanamycin a	7.10715e+06	6.91814e+06	7.0322e+06	0.978727227665565	/
nodiff	Khellin	2.21542e+09	1.8706e+09	1.86222e+09	0.672104254138862	/
nodiff	L-carnitine	2.84472e+08	2.74678e+08	2.57251e+08	0.832161643165032	/
nodiff	L-deprenyl	9.9241e+08	9.04849e+08	8.42872e+08	0.489088014921404	/
nodiff	L-glutarylcarnitine	2.67299e+07	2.57637e+07	2.5499e+07	0.959651488896269	/
nodiff	L-leucyl-l-proline	2.46672e+08	1.74703e+08	1.95871e+08	0.285744737860423	/
nodiff	L-methionine	3.44565e+07	2.03375e+07	2.40225e+07	0.0910159238162382	/
nodiff	L-palmitoylcarnitine	8.09194e+07	7.61084e+07	8.18368e+07	0.910297260510814	/
nodiff	L-pipecolic acid	1.53526e+08	1.39006e+08	1.40005e+08	0.747427353734755	/
nodiff	L-propionylcarnitine	1.66523e+07	1.78612e+07	2.16445e+07	0.684502997796882	/
nodiff	L-saccharopine	1.99021e+07	1.95359e+07	2.36088e+07	0.829387552895901	/
nodiff	Lappaconitine	3.28015e+06	3.27222e+06	4.35764e+06	0.619796557967773	/
nodiff	Lauroyl-l-carnitine	8.21593e+07	6.95917e+07	8.95079e+07	0.742598704425711	/
nodiff	Lauryldimethylamine oxide	6.13407e+07	5.60059e+07	5.70006e+07	0.602410797635334	/
nodiff	Leu-Met-Arg	1.96312e+06	2.18933e+06	3.12545e+06	0.49952973862307	/
nodiff	Leucine	4.7545e+07	1.7296e+06	2.58772e+06	0.0527909478068973	/
nodiff	Leukotriene b4 dimethylamide	1.14748e+07	9.57708e+06	1.16248e+07	0.775965220368223	/
nodiff	Levamisole	4.86346e+06	3.66789e+06	2.96881e+06	0.0830657955336264	/
nodiff	Lidocaine	2.54793e+08	9.43763e+06	4.03956e+07	0.284077396000467	/
nodiff	Ligustrazine hcl	4.46608e+06	5.99341e+06	3.62547e+06	0.0511001708581585	SD-3-SD-2
nodiff	Lincomycin	8.97919e+06	1.07771e+07	1.2651e+07	0.598991544086179	/
nodiff	Linezolid	1.37932e+06	1.32483e+06	1.37249e+06	0.812774001361002	/
nodiff	Linoelaidic acid	8.50807e+06	9.14102e+06	1.32804e+07	0.531767948606975	/
nodiff	Linoleic acid methyl ester	1.88906e+07	1.95074e+07	2.19307e+07	0.941742104870264	/
nodiff	Linoleoylcarnitine	8.68223e+07	8.78029e+07	7.9948e+07	0.843467488977791	/
nodiff	Lobelanidine	2.29624e+07	2.38733e+07	2.49557e+07	0.95049932107226	/
nodiff	Loperamide	3.18366e+06	2.34197e+06	1.82223e+06	0.368132496959054	/
nodiff	Lorazepam	3.35901e+06	3.55967e+06	2.90807e+06	0.312897138918725	/
nodiff	Lpc 18:2	4.60355e+09	4.25467e+09	4.3237e+09	0.69283363456429	/
nodiff	Lufenuron	353989	747960	354280	0.0642587025100246	/
nodiff	Lupanine	2.10995e+06	1.38968e+06	1.62182e+06	0.622403439732415	/
nodiff	Lycobetaine	2.87195e+06	3.19751e+06	2.38216e+06	0.25342304580979	/
nodiff	Lysine	1.21443e+08	1.34045e+08	1.28739e+08	0.700284422030983	/
nodiff	Mafenide	4.97153e+06	5.82887e+06	5.22188e+06	0.686801368743052	/
nodiff	Malaoxon	2.46581e+08	2.35916e+08	2.17876e+08	0.935259309055008	/
nodiff	Maltol	1.8424e+07	1.63258e+07	1.30863e+07	0.152097528969945	/
nodiff	Marmesin	1.38735e+06	1.14057e+06	1.0871e+06	0.914728212356167	/
nodiff	Maslinic acid	9.01957e+06	8.57863e+06	7.02671e+06	0.672053408041764	/
nodiff	Matairesinol	1.45983e+07	1.39159e+07	1.46125e+07	0.979213730556354	/
nodiff	Matrine	5.8354e+07	3.55194e+07	1.5407e+06	0.533960710229497	/
nodiff	Melamine	1.26136e+09	1.19912e+09	1.16004e+09	0.0650364601900027	/
nodiff	Menadione	4.24081e+06	3.64624e+06	3.78954e+06	0.413089883009964	/
nodiff	Menaquinone 4	2.26204e+06	2.34115e+06	1.53873e+07	0.132784879115262	/
nodiff	Meperidine	7.23328e+06	5.83239e+06	6.86611e+06	0.775846827623373	/
nodiff	Mescaline	7.68229e+06	7.66382e+06	7.79114e+06	0.969742013950415	/
nodiff	Met-Met-Arg	6.02879e+07	5.82803e+07	5.48899e+07	0.966774181348644	/
nodiff	Met-Val-Lys	1.93064e+07	1.81171e+07	2.38349e+07	0.511455677392094	/
nodiff	Metalaxyl	1.08279e+06	1.27943e+06	1.63279e+06	0.574773423475872	/
nodiff	Methanone, [1-(2-hydroxypentyl)-1h-indol-3-yl](2,2,3,3-tetramethylcyclopropyl)-	3.21902e+07	3.25361e+07	3.99783e+07	0.795550028871876	/
nodiff	Methapyrilene	1.26866e+07	1.30391e+07	1.37099e+07	0.776285520750298	/
nodiff	Methaqualone	1.5912e+06	1.00974e+06	778688	0.203585748022711	/
nodiff	Methoxsalen	1.0775e+07	1.13094e+07	1.30243e+07	0.140571458156604	/
nodiff	Methoxyfenozide	796032	767928	684318	0.741552812892905	/
nodiff	Methyl (1-(cyclohexylmethyl)-1h-indole-3-carbonyl)-l-valinate	1.05447e+07	8.05102e+06	1.25136e+07	0.203197113914456	/
nodiff	Methyl 2-[4-ethenyl-2,6-dihydroxy-3-(3-hydroxyprop-1-en-2-yl)-4-methylcyclohexyl]prop-2-enoate	1.34783e+06	1.16165e+06	802294	0.264575986735521	/
nodiff	Methyl 5,6-diacetyloxy-10-hydroxy-2,4b,7,7,10a,12a-hexamethyl-12-methylidene-1,4,8-trioxo-4a,5,6,6a,9,10,10b,11-octahydronaphtho[1,2-h]isochromene-2-carboxylate	700156	796250	562076	0.146887834717694	/
nodiff	Methyldopa	6.19329e+06	6.09663e+06	6.49643e+06	0.987994608659299	/
nodiff	Methylguanidine	1.73634e+07	9.48605e+06	1.45234e+07	0.352519886523561	/
nodiff	Methyprylon	9.79447e+06	8.00929e+06	9.35815e+06	0.893640354183146	/
nodiff	Methysticin	6.54774e+06	4.67356e+06	3.45212e+06	0.190911684380573	/
nodiff	Metronidazole	749922	581941	1.16661e+06	0.321942155536289	/
nodiff	Mevastatin	2.07375e+07	2.60587e+07	2.92986e+07	0.541452329842406	/
nodiff	Milrinone	1.82227e+06	1.72089e+06	1.32911e+06	0.910525232105774	/
nodiff	Monomethyl glutaric acid	2.43076e+07	2.64228e+07	2.11835e+07	0.394526360908802	/
nodiff	Morpholine	3.2324e+07	4.52089e+07	5.60066e+07	0.290812976459842	/
nodiff	Moxonidine	1.47378e+06	1.58046e+06	1.59606e+06	0.841124389089285	/
nodiff	Myclobutanil	1.65594e+07	1.76155e+07	2.36342e+07	0.536983756353677	/
nodiff	Myriocin	1.15047e+07	1.29456e+07	1.35299e+07	0.865440638338196	/
nodiff	Myristamine oxide	1.04128e+08	1.03131e+08	1.00877e+08	0.863431619737081	/
nodiff	Myristicine	5.82143e+06	5.20214e+06	5.63847e+06	0.645157899419343	/
nodiff	N-.alpha.-acetyl-l-ornithine	2.22881e+08	2.61966e+08	2.43632e+08	0.766015030703058	/
nodiff	N-(1-amino-3,3-dimethyl-1-oxobutan-2-yl)-1-pentyl-1h-indole-3-carboxamide	3.09421e+07	4.21367e+07	3.84574e+07	0.673384089600815	/
nodiff	N-(dodecanoyl)-1-.beta.-glucosyl-sphing-4-enine	1.28132e+07	1.40802e+07	1.28791e+07	0.703924340102282	/
nodiff	N-(dodecanoyl)sphing-4-enine-1-phosphate	7.88811e+06	1.23736e+07	7.7143e+06	0.148700641229298	/
nodiff	N-(eicosanoyl)sphingosine	9.64592e+06	1.29731e+07	8.88408e+06	0.315900401854655	/
nodiff	N-(octadecanoyl)sphing-4-enine-1-phosphocholine	1.80397e+07	3.22304e+07	1.58218e+07	0.464182870551162	/
nodiff	N-[1-(4-methoxy-6-oxopyran-2-yl)-2-methylpropyl]acetamide	1.09264e+07	1.33496e+07	1.34377e+07	0.793892065865188	/
nodiff	N-3-oxohexadec-11z-enoyl-l-homoserine lactone	3.26853e+06	2.61439e+06	1.69057e+06	0.131588684559169	/
nodiff	N-acetyl-d-galactosamine	2.00498e+06	2.20705e+06	1.33295e+06	0.0693353149636272	/
nodiff	N-acetyl-s-geranylgeranyl-l-cysteine	181548	466647	4.28853e+06	0.309071820506243	/
nodiff	N-acetylhistidine	2.38002e+07	1.97749e+07	2.33403e+07	0.274083793725562	/
nodiff	N-acetylneuraminic acid, 2,3-dehydro-2-deoxy-	420128	2.38072e+07	1.78434e+07	0.53771218103122	/
nodiff	N-acetylsphingosine	3.91806e+06	5.80791e+06	5.26622e+06	0.160555588930269	/
nodiff	N-acetylsulfamethoxazole	3.73364e+06	1.39078e+06	1.18607e+06	0.288618001264321	/
nodiff	N-alpha-acetyl-l-lysine	1.95961e+08	1.72687e+08	1.88839e+08	0.639153009515077	/
nodiff	N-arachidonoyl-.gamma.-aminobutyric acid	8.32332e+06	1.1341e+07	1.05653e+07	0.42287530903049	/
nodiff	N-arachidonylmaleimide	8.54054e+07	7.85285e+07	9.73682e+07	0.740928979256728	/
nodiff	N-docosanoyl-4-sphingenyl-1-o-phosphorylcholine	1.03335e+08	1.99265e+08	9.79623e+07	0.1005998021891	/
nodiff	N-ethylaniline	2.76676e+07	3.03166e+07	2.48759e+07	0.603578872634728	/
nodiff	N-lauroyl-d-erythro-sphinganine	1.43411e+08	1.63046e+08	1.47045e+08	0.407018109195576	/
nodiff	N-lauroyl-d-erythro-sphingosylphosphorylcholine	2.75466e+07	2.69393e+07	2.61446e+07	0.980714948810564	/
nodiff	N-methyl-l-alanine	7.57744e+07	6.93193e+07	8.73079e+07	0.414780631765717	/
nodiff	N-myristoylsphinganine	5.48099e+08	6.56018e+08	5.57124e+08	0.351890979740455	/
nodiff	N-nervonoyl-d-erythro-sphingosylphosphorylcholine	1.41226e+07	3.64117e+07	5.61044e+06	0.254704047839982	/
nodiff	N-octadecylamine	1.17515e+06	1.87508e+06	1.61787e+06	0.199240247644872	/
nodiff	N-octanoylsphingosine	8.49942e+06	1.01271e+07	9.22131e+06	0.434728810578586	/
nodiff	N-oleoyl-d-erythro-sphingosylphosphorylcholine	6.07239e+08	6.27245e+08	5.94234e+08	0.941931985537118	/
nodiff	N-palmitoyl-d-sphingosine	9.96813e+06	1.46355e+07	9.2215e+06	0.15148197326567	/
nodiff	N-phenyl-2-naphthylamine	2.13656e+07	1.72272e+07	1.91843e+07	0.50632771141941	/
nodiff	N-stearoylsphinganine	8.84872e+07	1.33168e+08	9.43721e+07	0.226069642025043	/
nodiff	N6-(1-iminoethyl)-l-lysine	1.35116e+06	1.66081e+06	1.38933e+06	0.595558778902644	/
nodiff	N8-acetylspermidine	1.32025e+06	1.51783e+06	1.29641e+06	0.487336998673105	/
nodiff	Nandrolone	3.2942e+06	2.96973e+06	3.22132e+06	0.75905974621934	/
nodiff	Napelline	5.63604e+06	4.04249e+06	5.61431e+06	0.583079331393704	/
nodiff	Naphthol as-bi .beta.-d-galactopyranoside	6.41062e+06	6.97079e+06	4.26486e+06	0.100336704545577	/
nodiff	Neopentyl glycol	6.28977e+06	5.96481e+06	5.49832e+06	0.591175686991501	/
nodiff	Ng,ng-dimethyl-l-arginine	2.5382e+08	2.23671e+08	2.58084e+08	0.488822768174133	/
nodiff	Niflumic acid	8.14841e+07	7.85356e+07	5.41308e+07	0.0637041095573502	/
nodiff	Noratropine	1.83009e+08	1.78674e+08	1.90203e+08	0.42371468481163	/
nodiff	Nordihydroguaiaretic acid	1.97094e+07	2.08888e+07	2.5905e+07	0.69801564479594	/
nodiff	Nudifloramide	5.99801e+07	8.18743e+07	5.88008e+07	0.482180552350458	/
nodiff	Nylidrin	1.18821e+07	1.19799e+07	1.59418e+07	0.27840671179632	/
nodiff	O-acetyl-l-serine	6.35092e+07	6.00434e+07	7.24969e+07	0.530076921510139	/
nodiff	O-phenylphenol	3.16707e+07	2.78214e+07	3.15659e+07	0.29532959031503	/
nodiff	O-succinyl-l-homoserine	9.85489e+06	6.63199e+06	9.12469e+06	0.123986364875922	/
nodiff	Octaethylene glycol	2.08996e+07	1.94583e+07	1.81046e+07	0.800377054237048	/
nodiff	Octaethylporphyrin	2.2498e+06	1.8602e+06	1.57384e+06	0.647926090584289	/
nodiff	Octanoylcarnitine	1.8034e+08	1.31976e+08	1.43049e+08	0.611498817286465	/
nodiff	Oleyl anilide	4.08169e+07	4.6114e+07	8.68766e+07	0.551588423759316	/
nodiff	Oligomycin a	1.26141e+07	9.38799e+06	1.13781e+07	0.621217843604496	/
nodiff	Oligomycin b	3.22294e+06	3.56257e+06	2.974e+06	0.588044534609092	/
nodiff	Omethoate	1.07326e+07	1.15305e+07	1.22364e+07	0.831997164452398	/
nodiff	Ondansetron	5.16078e+06	3.80358e+06	4.31738e+06	0.506290270884558	/
nodiff	Osthole	6.94308e+06	8.2163e+06	8.76581e+06	0.786788828335625	/
nodiff	Oxamniquine	1.64442e+07	1.54085e+07	1.13922e+07	0.638298869189924	/
nodiff	Oxandrolone	1.13527e+07	1.16989e+07	1.07741e+07	0.973104899020856	/
nodiff	Oxybutynin	1.39155e+07	1.15652e+07	1.69232e+07	0.526086380116615	/
nodiff	Palmitamide	3.13131e+07	2.97267e+07	3.04983e+07	0.924945697201521	/
nodiff	Palmitoyl ethanolamide	1.23169e+07	1.28751e+07	1.13508e+07	0.45465143544345	/
nodiff	Palmitoyl sphingomyelin	4.51656e+09	5.18397e+09	4.32365e+09	0.0936195623922375	/
nodiff	Pantothenic acid	1.78702e+06	1.6612e+06	1.86156e+06	0.781588215284167	/
nodiff	Parthenolide	2.72994e+07	2.1676e+07	2.22465e+07	0.334180145851374	/
nodiff	Pentaethylene glycol	4.90148e+07	5.75927e+07	6.45446e+07	0.441818915995149	/
nodiff	Pentazocine	3.67483e+08	3.20152e+08	2.71481e+08	0.564417653128268	/
nodiff	Pentostatin	3.82573e+06	3.81443e+06	3.52396e+06	0.325521451639113	/
nodiff	Pentoxazone	6.52479e+06	7.52153e+06	6.26866e+06	0.711110286474902	/
nodiff	Perifosine	540714	372908	542704	0.622864019871659	/
nodiff	Permethrin	4.60911e+06	3.45956e+06	4.19796e+06	0.381741104035605	/
nodiff	Phe-Asp-Lys	8.38903e+06	9.91678e+06	9.04547e+06	0.304046518926091	/
nodiff	Phenylephrine	1.84845e+06	1.77978e+06	893334	0.42425038584794	/
nodiff	Phosalone	536430	705243	644921	0.490828204389177	/
nodiff	Phosphocreatine	5.05906e+07	5.77685e+07	2.66181e+07	0.0501633140635393	/
nodiff	Phthalic anhydride	1.69111e+06	2.09288e+06	2.24154e+06	0.371551800207686	/
nodiff	Phytosphingosine	1.50578e+08	2.61748e+08	1.80252e+08	0.335285584178633	/
nodiff	Piceatannol	3.29656e+07	3.177e+07	2.37906e+07	0.0898050839795554	/
nodiff	Picloram	1.17145e+06	1.35542e+06	1.606e+06	0.25837988624522	/
nodiff	Pimonidazole	6.08556e+07	3.22497e+06	2.91008e+06	0.347906044537261	/
nodiff	Pinoxaden	3.17314e+06	3.38568e+06	3.35015e+06	0.960404909375988	/
nodiff	Pipamperone	6.33634e+08	5.70748e+08	5.84116e+08	0.213176122062828	/
nodiff	Piperidine	2.62053e+08	2.27302e+08	2.01052e+08	0.335276823397543	/
nodiff	Piperine	6.27213e+07	6.20845e+07	1.73833e+08	0.211841086202092	/
nodiff	Piperonyl sulfoxide	1.18986e+07	1.24872e+07	1.7093e+07	0.535283446008474	/
nodiff	Pirimicarb	1.09215e+07	1.01148e+07	1.07101e+07	0.901930637263336	/
nodiff	Pirinixic acid	9.2046e+06	8.55998e+06	6.43066e+06	0.191624406067269	/
nodiff	Platensimycin	3.21692e+06	1.89209e+06	2.17053e+06	0.376992254914168	/
nodiff	Podophyllotoxin	1.53353e+06	1.05209e+06	1.67501e+06	0.340455248681316	/
nodiff	Praziquantel	7.82687e+06	7.98143e+06	7.05403e+06	0.861376129244976	/
nodiff	Primisulfuron-methyl	4.32154e+06	4.19812e+06	4.66881e+06	0.853479478152733	/
nodiff	Pristimerin	1.75932e+07	1.74288e+07	1.73283e+07	0.963029486976419	/
nodiff	Pro-hyp	7.2888e+07	6.00183e+07	5.32654e+07	0.407377844966783	/
nodiff	Pro-ile	1.26777e+07	6.3758e+06	8.37106e+06	0.260726226794732	/
nodiff	Pro-Trp	1.04071e+09	1.12922e+09	1.05154e+09	0.695082646742726	/
nodiff	Prolintane	4.06407e+08	3.85108e+08	3.68313e+08	0.310447913736519	/
nodiff	Propanoic acid, 2-[[4-[2-[[(cyclohexylamino)carbonyl](4-cyclohexylbutyl)amino]ethyl]phenyl]thio]-2-methyl-	5.6768e+06	4.93696e+06	4.60586e+06	0.433053155647258	/
nodiff	Propazine	3.04862e+07	2.93727e+07	2.59616e+07	0.123831435953774	/
nodiff	Propranolol	3.86788e+07	3.20007e+07	3.52677e+07	0.786819214452342	/
nodiff	Prostaglandin f2.alpha. isopropyl ester	3.89128e+06	7.10273e+06	6.95538e+06	0.196103270959121	/
nodiff	Prostaglandin g2	5.19319e+06	5.5261e+06	7.96917e+06	0.423535715554238	/
nodiff	Psychosine	600149	597597	524955	0.807451398085263	/
nodiff	Purpurin	1.75019e+08	1.66634e+08	1.1419e+08	0.0604797497081353	/
nodiff	Pygenic acid c	2.7559e+06	2.30171e+06	1.939e+06	0.512655093000405	/
nodiff	Pyraflufen-ethyl	2.53364e+07	2.59649e+07	2.60099e+07	0.86645179149713	/
nodiff	Pyrantel	5.35982e+07	4.04079e+07	4.85897e+07	0.170885539557484	/
nodiff	Pyridoxine	1.14363e+06	919149	849572	0.375171919537563	/
nodiff	Pyrrolidine	8.02113e+06	8.5136e+06	2.13283e+07	0.341322413318595	/
nodiff	Quercetin 3'-methyl ether	5.91136e+06	7.30057e+06	4.46307e+06	0.0545167660168874	SD-3-SD-2
nodiff	Quinate	1.86168e+08	1.6611e+08	2.01212e+08	0.523970311178057	/
nodiff	Quinolin-2-ol	7.88049e+06	5.56489e+06	4.67147e+06	0.323121080960239	/
nodiff	Quinoline-2,4-diol	8.82926e+06	1.69961e+07	6.64979e+06	0.375081439919373	/
nodiff	Rac-4-sulfoxypropranolol	2.00573e+06	3.82921e+06	2.02077e+06	0.0508182173096627	/
nodiff	Reserpic acid	9.5069e+06	7.31727e+06	8.85547e+06	0.356261696848734	/
nodiff	Retinene	2.44909e+07	2.09099e+07	2.60692e+07	0.0947812242961888	/
nodiff	Rhein	2.80915e+06	2.43996e+06	2.59371e+06	0.85921126341809	/
nodiff	Rucaparib	1.44241e+07	1.61546e+07	1.04883e+07	0.105288372367473	/
nodiff	S-allyl-l-cysteine	2.07312e+06	1.61756e+06	1.21061e+06	0.246485463566088	/
nodiff	S-lactoylglutathione	1.77187e+06	1.52225e+06	1.70765e+06	0.200211000392138	/
nodiff	S(-)-cathinone	1.50657e+06	1.96472e+06	1.25828e+06	0.334460511835802	/
nodiff	Salicin	4.53649e+06	3.0342e+06	3.0689e+06	0.496501127931285	/
nodiff	Salinomycin	736277	791466	776075	0.577972384142931	/
nodiff	Sarafloxacin	6.1023e+06	7.95868e+06	5.6345e+06	0.551284760143146	/
nodiff	Sarsasapogenin	1.9201e+06	1.72984e+06	2.41756e+06	0.6379105427683	/
nodiff	Schweinfurthin e	1.0445e+07	1.03104e+07	1.19717e+07	0.598339957835907	/
nodiff	Scutellarin	3.19583e+06	3.23611e+06	4.21808e+06	0.693938552265805	/
nodiff	Senecionine	2.02484e+06	1.97654e+06	1.55468e+06	0.619555294674235	/
nodiff	Ser-Pro	4.6744e+06	2.70056e+06	3.84496e+06	0.563273263585748	/
nodiff	Sesamin	3.92736e+06	3.48428e+06	3.39619e+06	0.299190242266108	/
nodiff	Simazine	1.79156e+06	1.33898e+06	1.4189e+06	0.452912900714344	/
nodiff	Sofalcone	496071	508213	679004	0.64746306269172	/
nodiff	Solasodine	9.89847e+06	1.00428e+07	1.17662e+07	0.754082346005492	/
nodiff	Solstitialin a 13-acetate	6.4104e+07	5.50604e+07	6.03596e+07	0.574416279535085	/
nodiff	Spectinomycin	6.63142e+06	4.60989e+06	3.13805e+06	0.170152580271714	/
nodiff	Sphingosine	2.62721e+07	4.8151e+06	5.39311e+06	0.166327168797971	/
nodiff	Stachydrine	5.98976e+08	6.86444e+08	6.14308e+08	0.969469727549429	/
nodiff	Stearoyl ethanolamide	9.12369e+06	9.02658e+06	8.61431e+06	0.299381411665924	/
nodiff	Stearoylcarnitine	8.90106e+08	1.02455e+09	9.33929e+08	0.250344644592694	/
nodiff	Stigmasta-4,22-dien-3-one	8.16835e+06	9.71612e+06	9.48805e+06	0.0870856345960955	/
nodiff	Succinic acid n,n-dimethylhydrazide	1.43533e+07	3.75211e+07	2.15108e+07	0.363214195218976	/
nodiff	Sucralose	9.98611e+06	9.9993e+06	8.19316e+06	0.612467092155186	/
nodiff	Sulfallate	1.21734e+07	1.24113e+07	9.28583e+06	0.349425487349362	/
nodiff	Sulfamethazine	3.39933e+07	3.23389e+07	3.00164e+07	0.810565643095382	/
nodiff	Sulforaphane	6.26966e+06	6.90775e+06	5.55916e+06	0.636201529528828	/
nodiff	Sulfuretin	1.82601e+07	1.73507e+07	1.24296e+07	0.124997801159353	/
nodiff	Swainsonine	4.48934e+06	3.26944e+06	4.49437e+06	0.761474839550356	/
nodiff	Tebutam	2.28615e+06	2.26217e+06	2.35582e+06	0.993466522811393	/
nodiff	Tenofovir	5.36888e+06	5.61758e+06	5.54881e+06	0.983443943260384	/
nodiff	Terbutaline	3.2979e+07	1.07211e+07	6.81892e+06	0.146738810653905	/
nodiff	Terfenadine	1.44918e+07	6.81001e+06	5.74419e+06	0.23580230785057	/
nodiff	Testosterone decanoate	2.17461e+06	5.64444e+06	3.96545e+06	0.0561470788019735	SD-2-SD-1
nodiff	Testosterone enanthate	1.21949e+07	1.21911e+07	1.12276e+07	0.962184029591926	/
nodiff	Tetradecanedioic acid	8.26521e+06	9.98479e+06	6.6279e+06	0.557092942615408	/
nodiff	Tetradecylamine	1.13141e+06	1.49119e+06	1.15432e+06	0.513640274171779	/
nodiff	Tetraethylene glycol	2.39939e+07	2.162e+07	2.06805e+07	0.852336840435848	/
nodiff	Tetraethylene glycol monomethyl ether	8.19425e+06	1.52565e+07	1.32683e+07	0.274361227550576	/
nodiff	Tetraglyme	8.16034e+06	1.12055e+07	1.15943e+07	0.578383005063023	/
nodiff	Tetrahydro-l-biopterin	1.07523e+07	9.41411e+06	1.09859e+07	0.567987603199413	/
nodiff	Tetrahydrogambogic acid	7.11327e+06	5.59243e+06	6.23599e+06	0.914996682976901	/
nodiff	Tetrahydrozoline	1.60517e+07	1.47582e+07	1.63123e+07	0.948576750208954	/
nodiff	Tetramethrin	1.63315e+06	1.24729e+06	1.15944e+06	0.321463919785412	/
nodiff	Tetrazolo[1,5-b]pyridazine, 6-(phenylsulfinyl)-	2.50016e+07	1.85003e+07	1.47968e+07	0.141681323632062	/
nodiff	Thifensulfuron-methyl	735647	1.12602e+06	1.21987e+06	0.256845783695354	/
nodiff	Thiobencarb	1.88129e+06	1.52199e+06	1.38884e+06	0.203970087527017	/
nodiff	Thioetheramide-PC	7.78242e+07	9.03247e+07	5.52053e+07	0.144031244498248	/
nodiff	Thioetheramidephosphatidylcholine	2.57859e+08	3.48226e+08	2.81503e+08	0.283706493376959	/
nodiff	Thiophene, 5-bromo-2-(4-fluorophenyl)-3-[4-(methylsulfonyl)phenyl]-	3.97323e+06	3.96194e+06	2.55995e+06	0.0563657152730418	/
nodiff	Thymidine 5'-monophosphate	1.18759e+08	1.13057e+08	9.24488e+07	0.524645261440935	/
nodiff	Thyrotropin-releasing hormone	1.87471e+07	2.05912e+07	1.39167e+07	0.0602783521431106	/
nodiff	Tiamulin	3.54345e+08	2.99435e+08	3.37645e+08	0.333312968352887	/
nodiff	Tomatidin	1.15338e+07	1.46215e+07	1.33121e+07	0.782101711340977	/
nodiff	Toosendanin	2.58103e+06	1.64818e+06	1.17318e+06	0.262387636021843	/
nodiff	Tozasertib	650043	650481	791140	0.856918410640542	/
nodiff	Trachelanthine	2.12259e+06	1.87077e+06	1.86849e+06	0.796679598439606	/
nodiff	Trans-4-(aminomethyl)cyclohexanecarboxylic acid	7.30751e+06	8.31073e+06	5.20707e+06	0.0752626384629272	/
nodiff	Trans-traumatic acid	3.10436e+07	3.12644e+07	2.90952e+07	0.801781627445986	/
nodiff	Trans-zeatin	1.05966e+07	1.46792e+07	8.45098e+06	0.299283201285079	/
nodiff	Transfluthrin	1.17378e+08	1.28191e+08	7.79956e+07	0.0874173937689864	/
nodiff	Trichlamide	4.34291e+06	4.51238e+06	2.78183e+06	0.0579085610278174	/
nodiff	Triclabendazole	722200	1.08543e+06	891076	0.169211769231021	/
nodiff	Triethyl citrate	621902	9.42294e+06	7.1631e+06	0.55084740488184	/
nodiff	Triflumuron	2.94298e+07	2.15803e+07	2.38698e+07	0.423239149516293	/
nodiff	Trigonelline	1.02708e+08	1.70951e+08	2.69277e+08	0.646544116181349	/
nodiff	Trihexyphenidyl	1.16213e+07	1.18601e+07	1.89251e+07	0.498725899905675	/
nodiff	Trimethylamine n-oxide	3.00615e+08	3.46156e+08	3.39627e+08	0.952327054420972	/
nodiff	Trinexapac-ethyl	2.08381e+07	1.95281e+07	2.13614e+07	0.483280158102264	/
nodiff	Trioxsalen	1.26747e+06	1.34234e+06	1.85186e+06	0.131581207594921	/
nodiff	Urea, n-[4-[4-amino-1-(1-methylethyl)-1h-pyrazolo[3,4-d]pyrimidin-3-yl]phenyl]-n'-[3-(trifluoromethyl)phenyl]-	1.97635e+07	1.44593e+07	1.11872e+07	0.202090281867322	/
nodiff	Ursodeoxycholic acid	4.86618e+06	3.46286e+06	3.07999e+06	0.442431101981491	/
nodiff	Val-Pro-Arg	1.57426e+07	1.31196e+07	1.71947e+07	0.767386543553721	/
nodiff	Vasicinone	8.53737e+06	1.00361e+07	1.12421e+07	0.476653220160491	/
nodiff	Veratramine	9.1077e+06	1.15953e+07	1.45654e+07	0.561901703166919	/
nodiff	Vincamine	8.11288e+06	6.56254e+06	1.08453e+07	0.362094483292606	/
nodiff	Visnagin	1.1927e+07	1.26848e+07	1.40801e+07	0.815638555025927	/
nodiff	Xanthosine	592334	286313	4.44955e+06	0.117534761412477	/
nodiff	Yangonin	4.65662e+07	3.36092e+07	2.02603e+07	0.200884716818572	/
nodiff	Z-ligustilide	5.98725e+06	6.5126e+06	6.55694e+06	0.489292849189951	/
nodiff	Zaleplon	1.54728e+06	2.36402e+06	1.1579e+06	0.308835119260759	/
nodiff	Zanamivir	7.98814e+06	8.56376e+06	1.18419e+07	0.495590430315958	/
nodiff	Zerumbone	1.52042e+08	1.42454e+08	1.16687e+08	0.660043417897828	/
nodiff	Zingerone	4.45004e+06	5.29147e+06	5.63758e+06	0.663647589069091	/
nodiff	.beta.-cyano-l-alanine	1.31437e+08	1.35581e+08	1.30189e+08	0.917407711848676	/
nodiff	.beta.-tocotrienol	1.3929e+07	1.42836e+07	1.36582e+07	0.98067343776898	/
nodiff	(+)-.gamma.-tocopherol	1.93249e+07	2.47554e+07	2.22412e+07	0.727831061776797	/
nodiff	(+)-6-aminopenicillanic acid	3.76667e+07	3.62543e+07	2.47257e+07	0.0831444697529243	/
nodiff	(+)-pinoresinol	2.59897e+07	1.25821e+07	4.32231e+06	0.367406481784182	/
nodiff	(1-acetyloxy-3-hydroxy-6,8a-dimethyl-7-oxo-3-propan-2-yl-2,3a,4,8-tetrahydro-1h-azulen-4-yl) 4-hydroxybenzoate	2.26209e+07	1.55885e+07	1.4233e+07	0.417989363912872	/
nodiff	(2-{[3-hydroxy-2-tetradecanamidooctadec-4-en-1-yl phosphonato]oxy}ethyl)trimethylazanium	6.12833e+07	7.36354e+07	6.39722e+07	0.496673854466622	/
nodiff	(2-aminoethoxy)[2-[docosa-4.7.10.13.16.19-hexaenoyloxy]-3-[octadeca-1.9-dien-1-yloxy]propoxy]phosphinic acid	7.30811e+07	8.19521e+07	9.3746e+07	0.598448626259102	/
nodiff	(2-aminoethoxy)[3-[hexadec-1-en-1-yloxy]-2-[icosa-5.8.11.14-tetraenoyloxy]propoxy]phosphinic acid	7.95025e+08	1.03312e+09	8.58559e+08	0.246891874968523	/
nodiff	(2e,6e,12e)-18-(2,6-dioxopiperidin-4-yl)-9,11-dihydroxy-8-methoxy-10,12,14-trimethyl-15-oxooctadeca-2,6,12-trienoic acid	6.96996e+06	3.46259e+06	3.11826e+06	0.253619111378912	/
nodiff	(2r,3s,4as,7r,8r,8as)-2,3,4'-trihydroxy-4,4,7,8a-tetramethylspiro[2,3,4a,5,6,7-hexahydro-1h-naphthalene-8,2'-7,8-dihydro-3h-furo[2,3-e]isoindole]-6'-one	5.03922e+07	3.50804e+07	4.34222e+07	0.517074520722373	/
nodiff	(4e,8e)-10-(4-hydroxy-6-methoxy-7-methyl-3-oxo-1h-2-benzofuran-5-yl)-4,8-dimethyldeca-4,8-dienoic acid	9.07477e+07	7.40713e+07	7.59159e+07	0.594790780987327	/
nodiff	(6e)-8-methyl-6-nonenoic acid	2.13488e+07	2.77902e+07	2.65883e+07	0.622136155629839	/
nodiff	(9z,12e)-15,16-dihydroxyoctadeca-9,12-dienoic acid	2.60149e+07	3.51984e+07	2.73621e+07	0.492815517514456	/
nodiff	(e,2s,3r,4r,5s)-4-acetyloxy-2-amino-3,5,14-trihydroxyicos-6-enoic acid	4.31407e+06	4.70029e+06	4.68298e+06	0.904362067077867	/
nodiff	(r)-2-hydroxystearic acid	3.95377e+07	3.26538e+07	3.40748e+07	0.658537103969204	/
nodiff	(s)-perillic acid	8.21999e+07	7.64954e+07	7.0741e+07	0.938038595861411	/
nodiff	[(4e)-7-acetyloxy-6-hydroxy-2-methyl-10-oxo-2,3,6,7,8,9-hexahydrooxecin-3-yl] (e)-but-2-enoate	1.49679e+07	2.12945e+07	1.73196e+07	0.599541935229311	/
nodiff	[6]-gingerol	1.84867e+08	1.64314e+08	2.04198e+08	0.32032879887849	/
nodiff	[glu1] trh	2.21035e+07	1.75884e+07	2.18535e+07	0.854824131076067	/
nodiff	1-(1z-octadecenyl)-2-(4z,7z,10z,13z,16z,19z-docosahexaenoyl)-sn-glycero-3-phosphoethanolamine	1.35099e+07	2.0988e+07	1.63916e+07	0.0983265692565451	/
nodiff	1-(1z-octadecenyl)-2-(5z,8z,11z,14z-eicosatetraenoyl)-sn-glycero-3-phosphoethanolamine	3.42845e+07	4.84664e+07	3.19067e+07	0.140111215303194	/
nodiff	1-aminocyclopropanecarboxylic acid	1.25125e+07	1.06779e+07	8.78838e+06	0.15869656708273	/
nodiff	1-Hexadecanoyl-2-(9Z,12Z-octadecadienoyl)-sn-glycero-3-phosphoric acid	5.27687e+06	5.64045e+06	5.52185e+06	0.77697958126035	/
nodiff	1-hexadecanoyl-2-sn-glycero-3-phosphate	1.7618e+07	1.77815e+07	1.65636e+07	0.547598532677396	/
nodiff	1-hydroxy-2-naphthoic acid	2.80438e+08	6.82509e+08	7.37107e+07	0.363813569456101	/
nodiff	1-methylhydantoin	1.27485e+07	7.85701e+06	9.0283e+06	0.624190897016555	/
nodiff	1-naphthol	9.56846e+06	9.96902e+06	7.47605e+06	0.153937633348362	/
nodiff	1-o-(9z-octadecenyl)-sn-glycero-2,3-cyclic-phosphate	2.90492e+06	1.63875e+06	1.78914e+06	0.250722621069237	/
nodiff	1-o-octyl-2-o-(n-methylcarbamoyl)-sn-glyceryl-3-phosphorylcholine	1.08308e+07	1.3477e+07	1.06203e+07	0.758671618963548	/
nodiff	1-octadecanoyl-sn-glycero-3-phospho-(1'-myo-inositol)	3.90523e+06	2.96178e+06	2.60408e+06	0.236097670126331	/
nodiff	1-palmitoyl-2-arachidonoyl-sn-glycero-3-phosphocholine	1.08715e+08	1.16529e+08	8.8254e+07	0.324230593632325	/
nodiff	1-palmitoyl-2-hydroxy-sn-glycero-3-phospho-(1'-rac-glycerol)	1.07537e+06	947049	1.23109e+06	0.803393707651773	/
nodiff	1-palmitoyl-2-hydroxy-sn-glycero-3-phosphoethanolamine	7.48164e+07	7.77705e+07	7.75675e+07	0.949535286310262	/
nodiff	1-Palmitoyl-2-oleoyl-phosphatidylglycerol	1.82699e+06	4.63726e+06	2.92117e+06	0.118754206358775	/
nodiff	1-stearoyl-2-hydroxy-sn-glycero-3-phosphate	7.35826e+06	7.69071e+06	6.78469e+06	0.334780845979885	/
nodiff	1-stearoyl-2-hydroxy-sn-glycero-3-phosphocholine	4.91316e+07	5.52643e+07	6.04171e+07	0.468027723518154	/
nodiff	1-stearoyl-2-linoleoyl-sn-glycero-3-phosphocholine	3.35378e+08	3.64026e+08	3.67067e+08	0.806001161870171	/
nodiff	1,2-dioleoyl-sn-glycero-3-phosphate	4.31509e+06	7.43162e+06	5.89799e+06	0.147235141597564	/
nodiff	1,2-dioleoyl-sn-glycero-3-phospho-(1'-myo-inositol-3',4'-bisphosphate)	4.1549e+07	3.42716e+07	4.699e+07	0.659507982785753	/
nodiff	1,2-dipalmitoyl-sn-glycero-3-phosphoethanolamine	1.88377e+07	2.6972e+07	2.20166e+07	0.477015935806389	/
nodiff	1,2,3-benzenetriol	2.39819e+06	3.71121e+06	2.96103e+06	0.394068516907244	/
nodiff	1,3-Dimethyluric acid	1.21386e+08	1.32109e+08	1.60207e+08	0.679426004590039	/
nodiff	1,4-bis[(p-hydroxyphenethyl)amino]anthraquinone	1.05369e+06	912198	1.24805e+06	0.887449180255166	/
nodiff	1,4-butynediol	3.98451e+07	3.6105e+07	4.82706e+07	0.751823764528265	/
nodiff	1.alpha.-methyl-5.alpha.-androstan-3.alpha.-ol-17-one glucuronide	6.77161e+07	6.65876e+07	7.11111e+07	0.931521710079323	/
nodiff	10,12-tricosadiynoic acid	4.39115e+06	3.05378e+06	3.19719e+06	0.177112516106653	/
nodiff	11beta-hydroxyprogesterone	8.26416e+06	7.02611e+06	6.69809e+06	0.536562277241946	/
nodiff	12,13-dihydroxy-9z-octadecenoic acid	1.80554e+07	1.25206e+07	2.20168e+07	0.120041239471247	/
nodiff	12(13)-epoxy-9z-octadecenoic acid	4.70511e+07	4.54821e+07	4.24565e+07	0.790306669729537	/
nodiff	14,17,20,23,26,29-dotriacontahexaenoic acid, (14z,17z,20z,23z,26z,29z)-	4.5174e+08	3.92593e+08	3.92827e+08	0.836214345564973	/
nodiff	16-hydroxyhexadecanoic acid	3.31918e+07	2.2573e+07	2.38152e+07	0.414230850182973	/
nodiff	16-phenoxytetranorprostaglandin a2	3.75262e+09	3.32172e+09	3.29538e+09	0.8497806828315	/
nodiff	16,16-dimethylprostaglandin f2.alpha.	3.29335e+06	3.60048e+06	3.72083e+06	0.950014026981851	/
nodiff	16,19,22,25,28,31-tetratriacontahexaenoic acid, (all-z)-	6.53521e+07	7.23987e+07	6.4316e+07	0.947904501633267	/
nodiff	17-keto-4(z),7(z),10(z),13(z),15(e),19(z)-docosahexaenoic acid	7.38595e+06	1.384e+07	1.76051e+07	0.728831375053089	/
nodiff	17,20-dimethylprostaglandin f1.alpha.	1.77367e+08	1.86857e+08	1.50452e+08	0.833936285224963	/
nodiff	18.beta.-glycyrrhetinic acid	9.11391e+07	1.56502e+08	5.81263e+07	0.522586935922381	/
nodiff	1h-indazole-1-pentanoic acid, 3-[[[1-(aminocarbonyl)-2-methylpropyl]amino]carbonyl]-	613275	568433	594611	0.928806534776585	/
nodiff	1h-indazole-1-pentanoic acid, 3-[[[1-(aminocarbonyl)-2,2-dimethylpropyl]amino]carbonyl]-	8.1934e+06	7.43521e+06	7.23e+06	0.612189527239255	/
nodiff	1h-indole-3-propanoic acid	3.75769e+07	3.20966e+07	4.3381e+07	0.801523688397885	/
nodiff	2-(2-hydroxybut-3-en-2-yl)-3a,6,6,9a-tetramethyl-2,4,5,5a,7,8,9,9b-octahydro-1h-benzo[e][1]benzofuran-4,5-diol	8.16425e+07	9.42472e+07	8.87937e+07	0.796521109707517	/
nodiff	2-aminoethylphosphonic acid	5.47004e+07	5.30351e+07	5.52445e+07	0.80038761489811	/
nodiff	2-arachidonoyl-1-stearoyl-sn-glycero-3-phosphoethanolamine	5.11597e+08	5.59843e+08	5.18359e+08	0.736777111793198	/
nodiff	2-benzothiazolsulfonic acid	1.49503e+07	1.74634e+07	1.21777e+07	0.668123038685813	/
nodiff	2-docosahexaenoyl-1-stearoyl-sn-glycero-3-phosphoethanolamine	2.31864e+08	2.94344e+08	2.47799e+08	0.361020110411531	/
nodiff	2-hydroxy-3-isopropyl-6-methylbenzoic acid	3.61313e+07	5.93447e+07	4.05387e+07	0.452179788025647	/
nodiff	2-hydroxy-3-methylbutyric acid	5.19713e+07	3.55469e+07	5.95567e+07	0.674765129627827	/
nodiff	2-hydroxy-4-methoxy-3,5-bis(3-methylbut-2-enyl)-6-(2-phenylethyl)benzoic acid	1.90468e+06	2.48153e+06	3.40701e+06	0.506966244419873	/
nodiff	2-hydroxyanthraquinone	7.58314e+07	7.72793e+07	7.6234e+07	0.993265953192694	/
nodiff	2-hydroxymyristic acid	5.23038e+06	5.41622e+06	5.98002e+06	0.790867458363643	/
nodiff	2-keto-D-Gluconic acid	3.50861e+06	3.78474e+06	4.66953e+06	0.0637717604243678	/
nodiff	2-mercaptoethanesulfonic acid	3.51391e+07	3.60792e+07	3.62111e+07	0.993145992757279	/
nodiff	2-naphthalenesulfonic acid	4.04429e+07	4.45772e+07	4.47707e+07	0.787492557318679	/
nodiff	2-Oxoadipic acid	1.3447e+08	1.38749e+08	1.49375e+08	0.620607096612139	/
nodiff	2-oxooctanoic acid	1.09156e+07	1.03024e+07	7.71414e+06	0.181979855934495	/
nodiff	2-pentanone, 5-[3-(4-hydroxybenzoyl)-1h-indol-1-yl]-	2.60823e+07	2.01026e+07	1.78646e+07	0.308935133307742	/
nodiff	2-phosphonoethylphosphonic acid	9.92439e+08	1.12692e+09	9.33645e+08	0.821970450090351	/
nodiff	2,3-dinor-8-isoprostaglandin-f2.alpha.	8.0662e+06	7.25259e+06	8.79039e+06	0.694727776753034	/
nodiff	2,4-diaminobenzenesulfonic acid	1.26269e+10	1.38496e+10	1.08934e+10	0.907989274010889	/
nodiff	2,4,6-trichlorophenol	5.94285e+08	8.4596e+08	6.56941e+08	0.210125191056206	/
nodiff	2,5-dimethoxy-2'-hydroxychalcone	6.88486e+06	1.4863e+07	2.19658e+07	0.532232047182108	/
nodiff	2,5-furandicarboxylic acid	8.5822e+07	5.56378e+07	3.7945e+07	0.0872260811033115	/
nodiff	2,6-dihydroxybenzoic acid	7.4914e+07	5.47811e+07	4.05125e+07	0.355706588351605	/
nodiff	2'-chloro-2-hydroxy-5-methylbenzophenone	1.62107e+08	3.85365e+08	7.30122e+08	0.255037282371191	/
nodiff	2s-amino-4-phosphonobutyric acid	5.61052e+06	9.7075e+06	9.62881e+06	0.268700197701248	/
nodiff	3-(cyclohexylamino)-2-hydroxy-1-propanesulfonic acid	2.57212e+06	3.03779e+06	3.6673e+06	0.539310650158903	/
nodiff	3-deacetylkhivorin	2.02302e+06	1.52712e+06	1.6722e+06	0.155674916828383	/
nodiff	3-dehydrocholic acid	4.3477e+06	3.29135e+06	3.56689e+06	0.713123951153609	/
nodiff	3-dehydroepiandrosterone sulfate	8.37116e+09	7.4948e+09	7.80745e+09	0.913255578861859	/
nodiff	3-furancarboxylic acid, tetrahydro-4-methylene-2-octyl-5-oxo-, (2r,3s)-	1.3114e+07	1.29416e+07	1.28628e+07	0.997382086276843	/
nodiff	3-hydroxy-4-methoxycinnamic acid	1.48945e+08	1.05502e+08	1.23303e+08	0.776953372011759	/
nodiff	3-hydroxy-5,5,8a-trimethyl-3,4,4a,6,7,8-hexahydronaphthalene-2-carboxylic acid	1.91603e+07	2.41272e+07	3.1776e+07	0.457571542072651	/
nodiff	3-hydroxybutyric acid	1.55274e+08	1.03455e+08	1.45876e+08	0.681852756339378	/
nodiff	3-Hydroxycapric acid	6.26971e+06	4.79136e+06	6.34569e+06	0.565337077032529	/
nodiff	3-hydroxydodecanoic acid	3.85871e+07	2.97289e+07	2.89081e+07	0.627880599884936	/
nodiff	3-hydroxymyristic acid	1.45192e+07	1.51815e+07	1.69474e+07	0.836361673184358	/
nodiff	3-hydroxyoctadecanoic acid	3.8494e+07	3.81334e+07	4.09041e+07	0.906033015131809	/
nodiff	3-hydroxyoctanoic acid	1.74472e+07	1.5759e+07	1.82067e+07	0.800572382298771	/
nodiff	3-hydroxyphenylacetic acid	3.93681e+08	4.28339e+08	3.37214e+08	0.915105772688481	/
nodiff	3-iodobenzoic acid	1.34706e+07	3.00852e+06	4.86103e+07	0.415451101586805	/
nodiff	3-methoxy-4-hydroxyphenylglycol sulfate	5.93089e+07	6.03332e+07	5.592e+07	0.839477886119306	/
nodiff	3-methyl-2-oxopentanoate	1.07992e+10	9.12054e+09	8.64807e+09	0.500926461359716	/
nodiff	3-methylthiopropionate	5.28986e+07	5.03239e+07	5.33527e+07	0.752390966668532	/
nodiff	3-oxo-4-cholestenoic acid	5.62464e+06	5.26566e+06	5.55709e+06	0.987790846838318	/
nodiff	3-quinolinecarboxylic acid, 7,8-dichloro-1,4-dihydro-4-oxo-	965883	1.16939e+06	1.49811e+06	0.620282886267773	/
nodiff	3,4-dihydroxyacetophenone	1.74999e+07	2.09325e+07	1.63592e+07	0.561231019372781	/
nodiff	3,4-dihydroxycinnamic acid (l-alanine methyl ester) amide	4.14597e+07	3.37935e+07	5.28158e+07	0.291319569999437	/
nodiff	3,5-di-tert-butyl-4-hydroxybenzoic acid	5.16274e+07	4.58782e+07	4.89511e+07	0.790103701073319	/
nodiff	3.beta.,7.alpha.-dihydroxy-5-cholestenoic acid	5.65758e+07	3.64619e+07	5.06293e+07	0.538588574746313	/
nodiff	3',4'-methylenedioxyorobol	2.63881e+08	2.5328e+08	2.79546e+08	0.247897106430566	/
nodiff	3',5'-cyclic inosine monophosphate	1.31186e+08	1.76206e+08	8.74727e+07	0.433838765446628	/
nodiff	4-(2-hydroxyethyl)piperazine-1-ethanesulfonic acid	1.86055e+10	1.71304e+10	1.20416e+10	0.137196800203066	/
nodiff	4-(butylamino)benzoic acid	3.35314e+07	4.43804e+07	3.50254e+07	0.783924162881849	/
nodiff	4-hexylresorcinol	1.06946e+07	1.0049e+07	1.13063e+07	0.952434745388611	/
nodiff	4-hydroxyisophthalic acid	3.41053e+07	4.34489e+07	4.57342e+07	0.25379719718216	/
nodiff	4-hydroxyquinoline	7.78991e+07	8.12429e+07	4.12305e+07	0.298002733904498	/
nodiff	4-isoxazolepropanoic acid, .alpha.-amino-2,3-dihydro-5-methyl-3-oxo-	3.85738e+06	3.22846e+06	2.8475e+06	0.0778668892768063	/
nodiff	4-pregnen-17.alpha., 20.beta.-diol-3-one-20-sulfate	1.18751e+08	9.36314e+07	9.2906e+07	0.631207009107866	/
nodiff	4-pyridoxic acid	1.91125e+07	7.17991e+07	8.07215e+07	0.383832490756816	/
nodiff	4,4'-sulfonylbisphenol	8.82029e+06	8.06063e+06	6.81912e+06	0.508001846420419	/
nodiff	4,6-dinitro-o-cresol	1.27642e+08	1.95559e+08	1.76369e+08	0.198853586015433	/
nodiff	5-azauracil	1.88515e+07	1.40347e+07	1.49208e+07	0.390886309233464	/
nodiff	5-benzoyl-4-hydroxy-2-methoxybenzenesulfonic acid	2.28267e+07	2.26902e+07	1.43431e+07	0.0884748606107443	/
nodiff	5-heptenoic acid, 7-[(1r,2r,3s,5s)-2-[(1e,3s)-3-(2,3-dihydro-1h-inden-2-yl)-3-hydroxy-1-propen-1-yl]-3-fluoro-5-hydroxycyclopentyl]-, (5z)-	8.47037e+06	7.72717e+06	9.51497e+06	0.809745963270694	/
nodiff	5-methoxyindoleacetate	9.79851e+06	3.49428e+06	3.95129e+06	0.614193057586946	/
nodiff	5,8,11,14-eicosatetraynoic acid	3.10484e+06	2.30032e+06	1.69167e+06	0.478753664316195	/
nodiff	5.alpha.-androstan-3.alpha.,17.beta.-diol-o-3-.beta.-glucuronic acid	7.77484e+06	6.26736e+06	6.02202e+06	0.648314627509106	/
nodiff	5'-carboxymeloxicam	2.48761e+06	2.83594e+06	3.05881e+06	0.55030466713847	/
nodiff	5(s),14(r)-lipoxin b4	1.83154e+06	2.06833e+06	1.61187e+06	0.395606030672138	/
nodiff	5s,12r-dihydroxy-6z,8e,10e,14z-eicosatetraene-1,20-dioic acid	1.98083e+06	6.37778e+06	1.02343e+06	0.386967028460979	/
nodiff	6-hydroxymelatonin	2.96355e+08	2.96762e+08	2.35733e+08	0.200701645819315	/
nodiff	7-demethylsuberosin	5.49646e+06	6.72101e+06	7.16173e+06	0.565382847851054	/
nodiff	7-hydroxycoumarin	5.55185e+06	6.9967e+06	3.02941e+06	0.370953133572963	/
nodiff	7.alpha.-hydroxy-3-oxo-4-cholestenoic acid	1.06098e+08	1.06359e+08	1.28647e+08	0.723594664158234	/
nodiff	7.alpha.,17.alpha.-dimethyl-5.beta.-androstane-3.alpha.,17.beta.-diol glucuronide	5.15837e+07	5.08836e+07	4.78809e+07	0.951268196459919	/
nodiff	8-bromoadenosine-cyclic-monothiophosphate	1.86e+07	1.57096e+07	1.82539e+07	0.468281415987163	/
nodiff	8-chlro-1-tetrahydronorharmanone	5.27743e+06	4.93304e+06	3.41062e+06	0.0617629171177924	/
nodiff	8,11-tridecadienoic acid, 13-(3-pentyl-2-oxiranyl)-, (8z,11z)-	4.81488e+07	4.90881e+07	4.2627e+07	0.859617608102438	/
nodiff	8phic8spc	6.46479e+06	3.99224e+06	6.15862e+06	0.678595520729528	/
nodiff	9-deoxy-9-methylene-16,16-dimethylprostaglandin e2	9.08722e+06	7.94991e+06	8.3097e+06	0.715196875695308	/
nodiff	9-phenanthrol	2.27843e+07	2.33616e+07	2.26399e+07	0.895054546617427	/
nodiff	9,11-methane-epoxyprostaglandin f1.alpha.	5.18304e+06	7.48594e+06	7.7161e+06	0.45713989049068	/
nodiff	9cl-pf3ons (9-chlorohexadecafluoro-3-oxanonane-1-sulfonate) (major component of f-53b)	1.96812e+07	2.32181e+07	2.18314e+07	0.942237957930631	/
nodiff	Acetaminophen sulfate	3.3676e+07	7.65868e+06	3.74478e+07	0.388673737413257	/
nodiff	Acetol	1.8912e+07	1.85109e+07	1.60893e+07	0.360640728001185	/
nodiff	Acetylglycine	1.54382e+07	1.33104e+07	1.57974e+07	0.810142029030823	/
nodiff	Adenine	1.78283e+07	1.26661e+07	1.47693e+07	0.779060941824476	/
nodiff	Adipic acid	2.78873e+07	2.09891e+07	1.76331e+07	0.140710688794213	/
nodiff	Alisol a 24-acetate	1.64661e+07	1.00776e+07	1.46806e+07	0.733927976033478	/
nodiff	All-trans-4-ketoretinoic acid	9.73324e+07	5.13664e+07	7.57747e+07	0.492070283315871	/
nodiff	Alpha-ketoisovaleric acid	1.17105e+09	9.63917e+08	1.05018e+09	0.472803035522555	/
nodiff	alpha-Tocopherol (Vitamin E)	8.67998e+07	1.3148e+08	9.42235e+07	0.0874070325823628	/
nodiff	Amastatin	3.44001e+07	2.38516e+07	1.86899e+07	0.351730250116743	/
nodiff	Antipain	8.63421e+06	1.73584e+07	1.21235e+07	0.165430018653628	/
nodiff	Arachidonic acid (peroxide free)	1.20996e+09	1.30704e+09	1.19261e+09	0.726698481823877	/
nodiff	Artesunate	1.57228e+09	1.52471e+09	1.64033e+09	0.984277667422143	/
nodiff	Asiatic acid	3.09715e+07	1.25582e+07	7.00497e+07	0.491487862840304	/
nodiff	Asn-Gly	2.77418e+06	1.77841e+06	1.57696e+06	0.1057386422594	/
nodiff	Asp-Asn	2.40944e+08	2.91466e+08	2.63765e+08	0.949934166743007	/
nodiff	Asp-Trp	1.77473e+06	1.57033e+06	1.65648e+06	0.944328325467939	/
nodiff	Atorvastatin	3.54528e+07	3.67678e+07	3.68585e+07	0.982868941697097	/
nodiff	Aurapten	2.10691e+06	2.51671e+06	2.34148e+06	0.30727440623232	/
nodiff	Azelaic acid	1.6784e+06	2.10786e+06	2.25376e+06	0.291010310635006	/
nodiff	Behenic acid	1.96074e+07	2.41049e+07	2.13825e+07	0.768965363769134	/
nodiff	Benzoic acid	5.25551e+06	5.13952e+06	5.5272e+06	0.622034208061509	/
nodiff	Bergaptol	1.03319e+09	1.00207e+09	1.60671e+08	0.385065367609112	/
nodiff	Beta-elemonic acid	1.98623e+07	1.81323e+07	1.82498e+07	0.964170818534364	/
nodiff	Biphenylindanone a	1.82321e+07	2.10281e+07	3.36289e+07	0.469201832243092	/
nodiff	Bisphenol af	1.11996e+08	7.18087e+07	1.19404e+08	0.355600608807145	/
nodiff	Calciferol	2.08949e+07	1.71624e+07	2.10697e+07	0.536086087579628	/
nodiff	Capric acid	3.19928e+07	5.09956e+07	3.45269e+07	0.585616801636799	/
nodiff	Celastrol	6.725e+06	6.7446e+06	6.60322e+06	0.995202737693116	/
nodiff	Chenodeoxycholic acid 24-acyl-.beta.-d-glucuronide	1.37784e+06	753579	567890	0.327477035116723	/
nodiff	Cholesterol 3-sulfate	6.97256e+06	1.3891e+07	7.13318e+06	0.355117043477297	/
nodiff	Cholesteryl sulfate	9.37255e+08	1.08336e+09	1.09984e+09	0.698627912198109	/
nodiff	Cholic acid	8.38029e+06	6.69094e+06	1.53091e+07	0.518896240014856	/
nodiff	Chorismic acid	1.23595e+08	1.32133e+08	1.58014e+08	0.633542606271898	/
nodiff	Chymostatin	2.08442e+06	1.59859e+06	1.77178e+06	0.871156745394105	/
nodiff	Cis-.delta.2-11-methyldodecenoic acid	9.36388e+06	1.15707e+07	1.18932e+07	0.769152387576025	/
nodiff	Cis-4,7,10,13,16,19-docosahexaenoic acid	1.19509e+09	1.14501e+09	1.16367e+09	0.994607944232479	/
nodiff	Cis-7,10,13,16-docosatetraenoic acid	1.82949e+08	1.70077e+08	1.43767e+08	0.650369346653164	/
nodiff	Cis,cis-muconic acid	1.28277e+10	1.27102e+10	1.26113e+10	0.978042732114432	/
nodiff	Citrate	4.51454e+08	3.18299e+08	2.21932e+08	0.12399497617061	/
nodiff	Coniferyl aldehyde	2.04101e+07	2.41405e+07	1.467e+07	0.617980681633525	/
nodiff	Cyclohexanesulfamic acid	1.50104e+07	7.33923e+06	7.46613e+07	0.483720873004214	/
nodiff	Cys-Gln	3.8417e+07	4.60315e+07	3.44524e+07	0.404412471112911	/
nodiff	Cytidine	1.02542e+07	8.87017e+06	9.63025e+06	0.613318740478926	/
nodiff	D-2-aminobutyric acid	2.80691e+07	2.18443e+07	2.52649e+07	0.349178021441963	/
nodiff	D-2-phosphoglyceric acid	1.01821e+06	1.11392e+06	1.04684e+06	0.804202606833301	/
nodiff	D-allose	7.7835e+07	1.10638e+08	7.19344e+07	0.409461881591729	/
nodiff	D-galacturonic acid	2.67255e+09	2.3832e+09	2.4634e+09	0.495273173850555	/
nodiff	D-glucarate	1.42403e+07	1.79264e+07	1.00332e+07	0.0574479358409618	SD-3-SD-2
nodiff	D-gluconate	4.59837e+07	4.05337e+07	3.95104e+07	0.644747050009343	/
nodiff	D-Glucono-1,5-lactone	9.62407e+07	8.84148e+07	7.49763e+07	0.729748292271795	/
nodiff	D-glucosamine 1-phosphate	6.37242e+06	1.56713e+07	1.29413e+07	0.7937145404168	/
nodiff	D-glucuronic acid	3.96308e+07	3.63472e+07	3.62283e+07	0.913071889291355	/
nodiff	D-glutamine	4.00409e+08	3.12229e+08	3.77543e+08	0.359577972392155	/
nodiff	D-Mannose	6.66006e+06	6.74672e+07	6.09781e+07	0.331660037603983	/
nodiff	D-myo-inositol-3,4,5,6-tetraphosphate	1.59671e+08	1.55432e+08	1.62145e+08	0.995911040268505	/
nodiff	D-Quinovose	4.08902e+07	3.86019e+07	3.64444e+07	0.903373609084591	/
nodiff	D-ribose	2.20136e+08	1.97498e+08	1.99129e+08	0.653908636460875	/
nodiff	D-saccharic acid 1,4-lactone	1.29272e+07	8.54578e+06	9.66418e+06	0.314304944012402	/
nodiff	D-turanose	2.57699e+07	1.99205e+07	1.7596e+07	0.654262358708306	/
nodiff	Daidzein 4'-sulfate	1.32143e+08	1.42776e+07	7.90659e+06	0.224222415991352	/
nodiff	Daidzin	3.64568e+07	1.72322e+07	4.23896e+07	0.395467258466268	/
nodiff	Dauricine	5.70574e+07	6.24494e+07	6.01578e+07	0.79133149569104	/
nodiff	Dehydrotumulosic acid	4.41216e+07	5.56812e+07	7.27156e+07	0.577282242598225	/
nodiff	Demethylbellidifolin	1.21625e+09	6.90423e+08	1.23215e+09	0.402800424621947	/
nodiff	Deoxycholic acid	1.72376e+08	1.69161e+08	1.61351e+08	0.956818521449945	/
nodiff	Deoxyguanosine	6.4627e+07	7.09976e+07	6.57765e+07	0.938390614327213	/
nodiff	Deoxythymidine 5'-phosphate (dTMP)	5.10343e+07	1.02963e+08	1.63608e+07	0.113785358061873	/
nodiff	Desmethylverapamil	1.30141e+06	1.00792e+06	1.32843e+06	0.788461444177259	/
nodiff	Diazoxide	1.14808e+07	1.19163e+07	1.07769e+07	0.18836813449025	/
nodiff	Difenacoum	1.03284e+07	1.31524e+07	1.15895e+07	0.87486738242699	/
nodiff	Dihydrofolic acid	8.40468e+06	7.52314e+06	6.21571e+06	0.84877223009174	/
nodiff	Dimethylbenzimidazole	2.10164e+08	1.99596e+08	1.8256e+08	0.111040616855667	/
nodiff	Dinoseb	2.93786e+08	3.0885e+08	2.18471e+08	0.149639026735798	/
nodiff	Dinoterb	5.88175e+06	7.24605e+06	7.05691e+06	0.824015148282603	/
nodiff	Dl-3,4-dihydroxyphenyl glycol	2.77964e+07	3.13537e+07	2.89511e+07	0.972606474574695	/
nodiff	Dl-a-hydroxybutyric acid	1.97393e+08	2.3387e+08	2.5573e+08	0.751328536765073	/
nodiff	Dl-lactate	2.76427e+09	2.20219e+09	2.63069e+09	0.532795259518501	/
nodiff	DL-phenylalanine	1.56221e+08	1.35671e+08	1.4821e+08	0.426968531642365	/
nodiff	DL-serine	7.37854e+07	4.69466e+07	7.78489e+07	0.0791774014844956	/
nodiff	DL-tryptophan	6.1383e+07	6.34104e+07	4.18647e+07	0.0806799746040315	/
nodiff	Dodecanoic acid	1.41335e+08	1.35848e+08	1.66481e+08	0.491383974601444	/
nodiff	Dodecyl phosphate	1.76475e+06	1.52728e+06	1.68946e+06	0.67782062780889	/
nodiff	Dopamine	2.99679e+07	3.08996e+07	2.29608e+07	0.193230994580391	/
nodiff	Eicosenoic acid	2.54599e+08	1.8138e+08	2.32711e+08	0.439784679600059	/
nodiff	Embelin	1.42038e+08	1.83516e+08	1.66207e+08	0.469631622907184	/
nodiff	Enterostatin human	2.88797e+07	2.73904e+07	2.79522e+07	0.919963234454206	/
nodiff	Erdosteine thioacid	5.89598e+09	3.08828e+09	4.38052e+09	0.237943453124902	/
nodiff	Estrone glucuronide	3.32094e+07	3.0881e+07	2.50329e+07	0.756434418919694	/
nodiff	Ethyl laurate	1.89423e+07	1.87618e+07	1.88048e+07	0.996887855205371	/
nodiff	Ethylenediaminetetraacetic acid	1.21127e+10	1.19591e+10	8.31724e+09	0.107889182308725	/
nodiff	Etidronic acid	4.70015e+08	3.96222e+08	2.21311e+08	0.75464439377137	/
nodiff	Etodolac	1.30388e+08	1.02581e+08	1.32744e+08	0.505221813204729	/
nodiff	Fa 12:1+1o	1.99993e+07	2.51786e+07	3.26806e+07	0.273961966693516	/
nodiff	Fa 16:0-d3	9.15315e+06	8.19372e+06	7.67515e+06	0.471930723843416	/
nodiff	Fa 18:2+2o	3.03463e+07	3.42472e+07	2.96175e+07	0.803816048889819	/
nodiff	Farnesyl pyrophosphate	3.74028e+06	3.08332e+06	2.92473e+06	0.704858561598207	/
nodiff	Fenhexamid	1.73286e+06	2.22762e+06	1.61032e+06	0.213105803047468	/
nodiff	Fenoxaprop	5.39233e+07	3.58245e+07	4.12392e+07	0.297603183282483	/
nodiff	Gatifloxacin	1.27557e+08	9.22502e+07	6.18271e+07	0.712374154528793	/
nodiff	Geranyl diphosphate	1.37667e+09	1.08798e+09	9.39669e+08	0.589065552530688	/
nodiff	Ginkgetin	226548	5.80432e+07	5.64058e+07	0.519032741508006	/
nodiff	Gln-glu	2.1984e+07	2.14188e+07	1.43175e+07	0.193060912565933	/
nodiff	Gly-His-Lys	8.71928e+08	1.04027e+09	8.97659e+08	0.228452739598463	/
nodiff	Glyceric acid	1.5656e+07	1.15889e+07	1.00112e+07	0.170363404078378	/
nodiff	Glycerol	1.06943e+07	1.01121e+07	1.11498e+07	0.185513215847219	/
nodiff	Glycerophosphate(2)	7.9865e+06	2.03671e+07	1.10293e+07	0.410027913007226	/
nodiff	Glycine	1.50713e+07	1.01291e+07	1.16021e+07	0.274766104899826	/
nodiff	Glycochenodeoxycholate	1.45475e+08	7.42707e+07	6.04734e+07	0.285112526293435	/
nodiff	Glycocholic acid	5.75302e+07	5.164e+07	4.92692e+07	0.461805043273013	/
nodiff	Glycodeoxycholic acid	472799	254526	293213	0.474749029866848	/
nodiff	Glycolate	5.52949e+07	5.34742e+07	5.7142e+07	0.701445715356707	/
nodiff	Glyphosine	551501	711454	665277	0.610157701057844	/
nodiff	Guanidinoethyl sulfonate	5.69084e+06	6.71797e+06	6.20535e+06	0.788013012054468	/
nodiff	Guanidinosuccinic acid	1.88591e+07	1.42575e+07	1.71581e+07	0.793383698521444	/
nodiff	Harmine	9.58199e+06	8.70535e+06	9.14592e+06	0.983135308693812	/
nodiff	Heptadecanoic acid	1.2264e+08	1.244e+08	1.65385e+08	0.171769996453828	/
nodiff	Hexacosanoic acid	4.12462e+07	4.14916e+07	4.3341e+07	0.991321794113562	/
nodiff	Hexadecanedioic acid	4.25464e+06	6.73066e+06	5.72135e+06	0.347688631663071	/
nodiff	Hexylglutathione	2.85567e+07	2.60142e+07	2.32243e+07	0.754562563157643	/
nodiff	Homocitrate	8.99082e+06	9.48001e+06	7.56597e+06	0.247130844551352	/
nodiff	Homogentisic acid	1.92087e+06	3.28805e+06	1.73417e+06	0.261771465836398	/
nodiff	Hydrocinnamic acid	1.91104e+08	7.8212e+07	1.07344e+08	0.471051785241661	/
nodiff	Hydroquinidine	1.10367e+09	1.35351e+09	1.12587e+09	0.252423394997554	/
nodiff	Hymeglusin	1.15004e+06	1.13219e+06	1.46969e+06	0.719208762328497	/
nodiff	Imazosulfuron	9.96862e+06	9.60086e+06	7.58669e+06	0.371360284923559	/
nodiff	Indole	3.47981e+08	3.09247e+08	2.97096e+08	0.439984728944525	/
nodiff	Indoleacetic acid	5.76684e+06	5.37932e+06	6.0291e+06	0.948721346368088	/
nodiff	Indoleacrylic acid	9.12791e+06	1.00284e+07	1.24981e+07	0.632031421767944	/
nodiff	Indolelactic acid	4.80999e+07	6.08775e+07	4.90043e+07	0.332537800141183	/
nodiff	Indoxyl sulfate	5.8359e+09	7.78264e+09	5.65963e+09	0.565016334968002	/
nodiff	Inosine	2.25434e+08	2.13295e+08	2.00511e+08	0.754325933390463	/
nodiff	Inosine 5'-diphosphate	1.89745e+07	1.59627e+07	1.8837e+07	0.639043279428346	/
nodiff	Inosine 5'-monophosphate	3.08642e+07	1.81274e+07	3.04801e+07	0.447710134249638	/
nodiff	Irbesartan	1.39193e+08	1.58223e+08	1.4603e+08	0.955354930313136	/
nodiff	Isocitric acid	5.44556e+09	7.88716e+09	3.65308e+09	0.569330649696977	/
nodiff	Isodeoxycholic acid	6.01195e+06	6.62729e+06	6.71721e+06	0.879916333526024	/
nodiff	Isogentisin	4.03261e+07	1.35088e+07	3.55831e+07	0.350005821968907	/
nodiff	Isoguvacine	2.51237e+08	2.51008e+08	2.4414e+08	0.704656438102866	/
nodiff	Isoleucine	3.00019e+08	4.03856e+08	2.91684e+08	0.226844770712064	/
nodiff	Isoliquiritin	7.65899e+08	3.9242e+08	5.89995e+08	0.201293624033598	/
nodiff	Isovaleric acid	1.12767e+08	9.97007e+07	9.11338e+07	0.332698652496141	/
nodiff	Itaconic acid	9.9079e+06	1.03479e+07	1.1869e+07	0.656668345476043	/
nodiff	Kojic acid	2.73762e+08	2.53796e+08	2.74269e+08	0.74835822365209	/
nodiff	L-(+)-erythrulose	2.16883e+08	1.88509e+08	1.80937e+08	0.823161741741917	/
nodiff	L-(+)-lactic acid	1.47126e+08	1.4042e+08	1.77919e+08	0.635502716889517	/
nodiff	L-alaninamide, n-[2-[2-(hydroxyamino)-2-oxoethyl]-4-methyl-1-oxopentyl]-3-(2-naphthalenyl)-l-alanyl-	1.44211e+08	1.86762e+08	1.63776e+08	0.893598319594807	/
nodiff	L-aspartic acid	2.70797e+06	2.55954e+06	2.61471e+06	0.516983453290407	/
nodiff	L-citrulline	6.80709e+06	5.5781e+06	1.86322e+06	0.377616781686551	/
nodiff	L-glutathione, reduced	1.45558e+07	1.57961e+07	1.40806e+07	0.561698576727547	/
nodiff	L-gulono-1,4-lactone	4.02561e+08	2.91446e+08	3.05928e+08	0.319590543205196	/
nodiff	L-homocitrulline	3.03227e+07	2.75649e+07	3.03817e+07	0.965440126621802	/
nodiff	L-leucine, n-acetyl	8.70001e+06	8.13102e+06	8.9162e+06	0.821001112131564	/
nodiff	L-pyroglutamic acid	6.07477e+08	4.85934e+08	5.60949e+08	0.258913258589472	/
nodiff	Lanosterol	2.1775e+08	2.01706e+08	2.17591e+08	0.917883956050024	/
nodiff	Leukotriene b3	1.04128e+07	8.05936e+06	7.09267e+06	0.275668354702002	/
nodiff	Leukotriene b4	1.5484e+07	1.59854e+07	1.62886e+07	0.961204938719103	/
nodiff	Leukotriene f4	5.1985e+06	1.31939e+07	1.87564e+08	0.411003042839579	/
nodiff	Lichesterinic acid	2.18083e+06	1.58581e+06	1.84425e+06	0.616649355768577	/
nodiff	Limaprost	4.91709e+07	6.40513e+07	5.85179e+07	0.557959865947748	/
nodiff	Linoleic acid	9.17171e+09	7.54265e+09	7.51648e+09	0.324609154005065	/
nodiff	Linoleoylglycine	4.57856e+07	4.87892e+07	4.24597e+07	0.525273527119274	/
nodiff	Lithocholic acid	8.62524e+06	7.87605e+06	5.72845e+06	0.734182373765464	/
nodiff	Lithocholylglycine	3.95986e+06	2.2683e+06	1.24447e+06	0.503216487676455	/
nodiff	Lonidamine	176088	198187	132068	0.249531858687093	/
nodiff	Loureirin a	4.40118e+06	5.04299e+06	4.75662e+06	0.96149140867017	/
nodiff	Loxistatin acid	1.02623e+06	522560	585076	0.204158276275252	/
nodiff	Lpe 18:2	8.86043e+07	8.19719e+07	8.56876e+07	0.914633133861007	/
nodiff	Lupulone	2.48884e+07	2.3415e+07	2.3379e+07	0.952303124467845	/
nodiff	Magnolol	2.4836e+08	3.41544e+08	3.24747e+08	0.386068909198328	/
nodiff	Menthyl salicylate	6.81004e+06	8.58202e+06	8.30998e+06	0.714158382381507	/
nodiff	Mestranol	5.46721e+07	8.13847e+07	7.45283e+07	0.249501553983262	/
nodiff	Methanone, [6-hydroxy-1-[2-(4-morpholinyl)ethyl]-1h-indol-3-yl]-1-naphthalenyl-	3.1757e+07	2.99488e+07	2.29543e+07	0.508232523314739	/
nodiff	Methyl hexadecanoate	2.01211e+07	1.4584e+07	1.56059e+07	0.781015689143062	/
nodiff	Methylphosphonic acid	5.94571e+08	5.59957e+08	6.18023e+08	0.428805139947839	/
nodiff	Methylphosphonothioic acid o-ethyl ester	3.92961e+06	7.84755e+06	7.1938e+06	0.0594066532389969	/
nodiff	Metoprolol acid	1.05122e+06	505323	373549	0.268958368771955	/
nodiff	Mevalonic acid 5-pyrophosphate	1.04251e+06	1.16245e+06	695808	0.111175016522856	/
nodiff	Mitoxantrone	7.71691e+07	9.75329e+07	8.40262e+07	0.900403587594909	/
nodiff	Mitragynine	1.32745e+09	9.87859e+08	9.53806e+08	0.584204303287979	/
nodiff	Morin	2.69154e+07	2.72592e+07	1.92047e+07	0.14874691839481	/
nodiff	Myo-inositol	3.12861e+07	2.29483e+07	2.59215e+07	0.315252453043823	/
nodiff	Myristic acid	4.32282e+08	4.27686e+08	4.67649e+08	0.830351973663947	/
nodiff	N-(phosphonomethyl)glycine	1.3336e+06	1.09472e+06	1.16381e+06	0.053956900943183	/
nodiff	N-Acetyl-D-Glucosamine 6-Phosphate	5.22227e+06	5.21035e+06	5.86971e+06	0.936723283271672	/
nodiff	N-acetyl-l-glutamate	7.7092e+07	6.61138e+07	5.61852e+07	0.29410464117459	/
nodiff	N-acetyl-l-methionine	6.11017e+06	5.46369e+06	5.23636e+06	0.704519554337582	/
nodiff	N-acetyl-l-phenylalanine	7.16115e+06	6.23148e+06	6.69544e+06	0.512566250601431	/
nodiff	N-Acetyl-L-tyrosine	4.85177e+06	3.6388e+06	4.73337e+06	0.632892684561671	/
nodiff	N-acetylglutamine	1.39542e+07	1.25157e+07	1.57705e+07	0.377027702576231	/
nodiff	N-arachidonoyldopamine	4.27441e+06	3.61027e+06	3.56847e+06	0.657843472350565	/
nodiff	N-docosanoyltaurine	6.4385e+06	7.22903e+06	8.4878e+06	0.465867377383528	/
nodiff	N-oleoylglycine	3.3407e+06	2.62985e+06	3.27383e+06	0.555057115374685	/
nodiff	N.alpha.-(tert-butoxycarbonyl)-l-aspartic acid	1.65319e+08	1.76627e+08	1.75128e+08	0.972059787960934	/
nodiff	N.omega.-hydroxy-nor-l-arginine	1.94422e+08	1.98392e+08	1.65708e+08	0.0837840035709645	/
nodiff	N6-methyl-l-lysine	2.20762e+07	2.41195e+07	1.5633e+07	0.0825728472458045	/
nodiff	Naltrindole	7.86296e+08	5.38707e+08	5.07938e+08	0.682257445962375	/
nodiff	Nicotinate d-ribonucleotide	9.84862e+06	3.22407e+07	5.32749e+07	0.279250051318525	/
nodiff	Nitrilotriacetic acid	1.25893e+06	1.34836e+06	1.1632e+06	0.728119011053043	/
nodiff	Nonanoic acid	1.15565e+07	1.13328e+07	1.09492e+07	0.87021516294893	/
nodiff	Norfloxacin	2.49254e+07	1.27283e+08	4.97231e+06	0.1969502650264	/
nodiff	Norharmane	2.88315e+07	3.19884e+07	3.03001e+07	0.439546918937432	/
nodiff	O-phosphotyrosine	7.05922e+06	5.92127e+06	6.44669e+06	0.747037230199814	/
nodiff	Octadecanoic acid	5.67091e+08	4.51373e+08	2.87757e+08	0.0810395853725949	/
nodiff	Octanoic acid	1.68494e+07	2.71036e+07	1.5304e+07	0.475656498233502	/
nodiff	Oleanolic acid	4.96572e+06	5.43484e+06	5.96518e+06	0.861498674517427	/
nodiff	Oleic acid	1.55594e+10	1.19377e+10	1.58414e+10	0.658576465294185	/
nodiff	Oleoside 11-methyl ester	562566	2.01063e+07	1.69069e+07	0.523705356234871	/
nodiff	Orcinol	3.47114e+08	3.89357e+08	2.87888e+08	0.430316926079331	/
nodiff	Ostruthin	3.36616e+08	4.13002e+08	3.33031e+08	0.345272639618273	/
nodiff	Palmitic acid	8.933e+09	8.75201e+09	8.96813e+09	0.952409395621201	/
nodiff	Pantothenol	3.50516e+07	1.25869e+08	6.9248e+07	0.494398882319746	/
nodiff	Pc 34:2	7.54033e+08	7.48615e+08	8.4324e+08	0.1692502676508	/
nodiff	Pc 36:4	6.75622e+08	5.56482e+08	5.89397e+08	0.127087622320739	/
nodiff	Pc 38:3	1.04447e+08	1.09739e+08	1.16688e+08	0.700805490931369	/
nodiff	Pc 38:4	3.56516e+08	3.72501e+08	3.69809e+08	0.852337851483312	/
nodiff	Pc 38:6	2.96434e+08	3.06291e+08	2.75924e+08	0.774478801090715	/
nodiff	Pc 40:6	1.05671e+08	1.26638e+08	1.06486e+08	0.608194735481467	/
nodiff	Pe 34:2	1.15693e+08	1.40658e+08	1.1999e+08	0.782776764182696	/
nodiff	Pe 36:2	1.40894e+09	1.68875e+09	1.69887e+09	0.349836422502227	/
nodiff	Pe 36:4	1.0342e+08	1.37979e+08	1.30109e+08	0.734763425077802	/
nodiff	Pe 38:6	1.97266e+08	2.64347e+08	2.43701e+08	0.501954818620692	/
nodiff	Pe 39:6	3.05668e+06	4.70465e+06	2.75207e+06	0.181046858644558	/
nodiff	Pe 40:4	1.65991e+08	1.70454e+08	1.81311e+08	0.607322933837615	/
nodiff	Pe(16:0/19,20-epdpe)	3.75376e+06	9.26556e+06	4.22141e+06	0.105567085061903	/
nodiff	Pe(16:0e/10-hdohe)	2.41296e+06	2.6962e+06	2.08828e+06	0.576010258949823	/
nodiff	Pe(16:1e/14-hdohe)	2.89868e+06	4.72242e+06	3.50865e+06	0.261819745239547	/
nodiff	Pentadecanoic acid	6.0871e+07	6.67105e+07	6.05362e+07	0.613149538367354	/
nodiff	Perfluorooctanoic acid	3.80638e+07	3.65574e+07	3.70302e+07	0.988140266272986	/
nodiff	Pg 34:2	3.32407e+06	5.2877e+06	3.95956e+06	0.552687512771609	/
nodiff	Pg 36:2	7.77668e+06	1.56997e+07	9.59666e+06	0.237844333846132	/
nodiff	Pg 36:3	2.31942e+06	3.13388e+06	2.36829e+06	0.477298180512391	/
nodiff	Phe-phe	2.06764e+06	2.10804e+06	2.68585e+08	0.126987569171517	/
nodiff	Phenol	4.15451e+08	6.40812e+08	2.71049e+08	0.545258907320691	/
nodiff	Phenylacetyl-l-glutamine	3.26542e+07	3.03586e+07	2.46326e+07	0.818421006768573	/
nodiff	Phenylbenzimidazolesulfonic acid	2.87393e+07	1.03878e+07	3.21749e+07	0.659255028333637	/
nodiff	Phenylphosphonic acid	8.37883e+06	862687	1.13618e+07	0.338441870202711	/
nodiff	Philanthotoxin 74	3.84346e+07	4.01378e+07	3.64409e+07	0.891064257838167	/
nodiff	Phloretin	1.25975e+08	7.57023e+07	4.67365e+07	0.514953908209717	/
nodiff	Phosphatidylcholine lyso alkyl 16:0	1.76084e+07	1.5672e+07	1.45534e+07	0.412940490651115	/
nodiff	Phosphoric acid	2.62089e+08	2.49569e+08	2.15147e+08	0.120744318684701	/
nodiff	Phosphoserine	9.0148e+06	1.57094e+07	1.20758e+07	0.100697014366241	/
nodiff	Phytanic acid	7.60501e+07	9.05726e+07	9.92266e+07	0.396740264951815	/
nodiff	Pi 34:2	6.89884e+06	1.03232e+07	8.28676e+06	0.382926177471753	/
nodiff	Pi 36:2	1.02898e+07	1.82217e+07	1.27412e+07	0.288846996602701	/
nodiff	Pi 36:4	8.25866e+06	1.1252e+07	8.85054e+06	0.644786915417706	/
nodiff	Pi 38:4	4.48842e+07	6.67303e+07	4.87541e+07	0.418228373135552	/
nodiff	Pi 38:5	3.0576e+07	5.11443e+07	3.2878e+07	0.242367991844112	/
nodiff	Pi 40:6	1.42562e+06	3.17412e+06	1.94892e+06	0.166091752654607	/
nodiff	Pregnenolone sulfate	2.33126e+08	1.47564e+08	1.3777e+08	0.383947624601531	/
nodiff	Pro-his	4.81004e+06	4.6279e+06	4.22314e+06	0.241374528779397	/
nodiff	Probucol	8.21592e+06	8.37247e+06	1.76882e+07	0.372326156554518	/
nodiff	Progesterone	7.25369e+06	9.59937e+06	8.8843e+06	0.388041758500097	/
nodiff	Propanoic acid	1.19603e+07	1.03472e+07	1.03748e+07	0.653689362650392	/
nodiff	Propanoic acid, 3-[[[2-[(aminoiminomethyl)amino]-4-thiazolyl]methyl]thio]-	2.68238e+08	3.0914e+08	2.40942e+08	0.950664920759725	/
nodiff	Propionic acid	2.1239e+07	1.90684e+07	1.63693e+07	0.413631240056698	/
nodiff	Propofol .beta.-d-glucuronide	72045.5	914016	894219	0.270768524299748	/
nodiff	Propylpyrazoletriol	3.14038e+08	3.08656e+08	3.11585e+08	0.998406817470555	/
nodiff	Prostaglandin f1.alpha.	4.40972e+06	3.77909e+06	3.85133e+06	0.84470260188852	/
nodiff	Prostaglandin f2.beta.	3.29857e+07	2.95637e+07	2.11424e+07	0.718649224169226	/
nodiff	Pseudouridine	4.81002e+07	4.76756e+07	3.11637e+07	0.161034938788731	/
nodiff	Pterine	7.76171e+06	7.01429e+06	8.15412e+06	0.838734452940548	/
nodiff	Purine	2.57024e+07	2.81647e+07	2.3255e+07	0.237618810489189	/
nodiff	Pyrazine-2-carboxylic acid	1.54138e+07	1.94827e+07	2.08145e+07	0.535751857245276	/
nodiff	Pyrocatechol	6.95006e+06	4.09019e+06	4.21394e+06	0.105333802340256	/
nodiff	Pyrrole-2-carboxylic acid	5.52775e+06	3.57302e+06	3.3839e+06	0.237839301152766	/
nodiff	Pyruvaldehyde	6.7371e+07	7.29525e+07	1.01584e+08	0.433806186409698	/
nodiff	Pyruvate	2.36757e+09	2.32635e+09	1.73082e+09	0.233421030037655	/
nodiff	Quercetin	2.55132e+07	2.3144e+07	1.70321e+07	0.216182666649323	/
nodiff	Quillaic acid	2.25715e+07	1.68045e+07	2.29603e+08	0.402229996342493	/
nodiff	Quinaprilat	7.01172e+06	8.89213e+06	8.36768e+06	0.884687778123662	/
nodiff	Quinoclamine	2.88686e+06	4.41018e+06	3.09757e+06	0.236583640028993	/
nodiff	Quinolinate	1.72419e+06	1.88354e+06	1.92915e+06	0.671843437340536	/
nodiff	Rauwolscine	3.0208e+07	4.59827e+07	4.08512e+07	0.27067433465611	/
nodiff	Rhamnose	9.79746e+06	9.87564e+06	7.93209e+06	0.0697478517451604	/
nodiff	Ricinoleic acid	9.86534e+07	9.12986e+07	8.83441e+07	0.825775863881581	/
nodiff	Roburic acid	2.24175e+07	2.6615e+07	3.11626e+07	0.361909427321288	/
nodiff	S-methyl-3-thioacetaminophen	1.3196e+08	1.75721e+08	1.76932e+08	0.172939904703865	/
nodiff	S4:18(p3:16/f1:2)	9.55177e+06	8.50341e+06	1.07306e+07	0.87316390761713	/
nodiff	Salmeterol	5.41868e+06	5.52121e+06	4.09508e+06	0.548357331876171	/
nodiff	Sarcosine	1.26046e+08	1.27452e+08	1.19948e+08	0.868769337594129	/
nodiff	Ser-Glu	1.01513e+07	1.12021e+07	7.58023e+06	0.070333217950188	/
nodiff	Silydianin	1.73551e+07	1.32373e+07	1.42373e+07	0.827620407882571	/
nodiff	Sinapyl alcohol	3.08137e+06	4.04244e+06	3.31865e+06	0.57794668141092	/
nodiff	Sm d30:1	2.46028e+06	2.5403e+06	2.71301e+06	0.925561159497629	/
nodiff	Sm d33:1	2.43337e+07	3.04662e+07	2.37505e+07	0.23402012241449	/
nodiff	Sm d34:1	3.30692e+08	4.35061e+08	3.47247e+08	0.208768534695879	/
nodiff	Sm d40:2	8.45416e+06	1.50837e+07	9.91997e+06	0.11663473183578	/
nodiff	Sm d42:2	8.90723e+06	1.56488e+07	8.48736e+06	0.0765751875535449	/
nodiff	Sm d42:3	6.32793e+06	1.01817e+07	6.85181e+06	0.238205289538283	/
nodiff	Succinic semialdehyde	2.78548e+07	2.53736e+07	2.63756e+07	0.759561358905531	/
nodiff	Sulfuric acid	1.53432e+07	1.54345e+07	1.19203e+07	0.598739857127376	/
nodiff	Tartaric acid	6.12384e+07	6.10607e+07	6.84522e+07	0.244813035430843	/
nodiff	Taurine	2.21139e+08	1.86687e+08	2.17027e+08	0.747036881639455	/
nodiff	Taurochenodeoxycholate	3.53354e+07	1.9706e+07	2.58211e+07	0.640819346818842	/
nodiff	Telmisartan	2.67479e+06	2.79446e+06	3.11742e+06	0.865151123545502	/
nodiff	Terephthalic acid	1.41854e+07	1.34727e+07	1.45829e+07	0.573994577641588	/
nodiff	Tetrahydroalstonine	3.38474e+07	3.65393e+07	4.26226e+07	0.586777195301811	/
nodiff	Thelephoric acid	4.64513e+08	4.45103e+08	3.09309e+08	0.21514341115237	/
nodiff	Thiamine monophosphate	1.24215e+07	1.36854e+07	8.42591e+06	0.457237840834716	/
nodiff	Thiosulfuric acid	2.1392e+06	2.90925e+06	3.56776e+06	0.337443153048722	/
nodiff	Thymol-beta-d-glucoside	1.014e+09	1.23994e+09	9.96e+08	0.279765896636023	/
nodiff	Trans-2-hydroxycinnamic acid	2.51005e+07	2.34055e+07	2.17545e+07	0.862438072002121	/
nodiff	Trans-3'-hydroxycotinine o-.beta.-d-glucuronide	1.27962e+08	9.64196e+07	1.39476e+08	0.0828694283133166	/
nodiff	Tricosanoic acid	2.26961e+07	3.12752e+07	3.02995e+07	0.485195486673593	/
nodiff	Tridecanoic acid (Tridecylic acid)	5.7814e+06	7.6294e+06	8.12833e+06	0.664719867641201	/
nodiff	Uracil	8.02949e+07	8.93289e+07	6.91724e+07	0.312037395894231	/
nodiff	Uridine	5.29198e+07	4.28473e+07	4.10782e+07	0.327214941322762	/
nodiff	Uridine 5'-monophosphate	1.26668e+06	1.03691e+06	1.18957e+06	0.549487299679028	/
nodiff	Urushiol ii	9.05709e+06	7.75757e+06	7.94572e+06	0.662212703272977	/
nodiff	Vitamin k1	3.36776e+07	2.85552e+07	3.26693e+07	0.843861956287421	/
nodiff	Xanthohumol	1.13792e+07	1.1888e+07	1.05457e+07	0.889680042997953	/
nodiff	Xylitol	2.00053e+07	2.1352e+07	1.90788e+07	0.158177850193261	/

## Sheet: PR-1_PR-2_PR-3_oneway
diff	Name	Average(PR-1)	Average(PR-2)	Average(PR-3)	p-value	post_hoc
diff	.beta.-homoproline	1.70379e+07	1.32515e+07	1.24963e+07	0.00405888391129989	PR-2-PR-1;PR-3-PR-1
diff	1-oleoyl-sn-glycero-3-phosphocholine	2.79052e+09	2.22325e+09	2.54183e+09	0.0387219110660469	PR-2-PR-1
diff	2-propylphenol	4.55414e+06	5.17993e+06	9.76444e+06	0.0438505426718959	/
diff	3,4-dihydroxymandelic acid	2.7578e+07	1.98926e+07	2.16569e+07	0.0161363479395001	PR-2-PR-1
diff	Calcimycin	1.8657e+06	1.03866e+06	369729	0.0482381197962731	PR-3-PR-1
diff	Dl-benzylsuccinic acid	7.31719e+06	4.76464e+06	4.70228e+06	0.0166791825323788	PR-2-PR-1;PR-3-PR-1
diff	Palmitamide	2.51864e+07	3.52092e+07	2.84491e+07	0.0302358258333071	PR-2-PR-1
diff	Phosphocreatine	2.76653e+07	5.50139e+07	2.87614e+07	0.0374172399472727	/
diff	Spectinomycin	5.49567e+06	3.18126e+06	3.87249e+06	0.0298358283249844	PR-2-PR-1
diff	Tetramethrin	1.15093e+06	1.5547e+06	1.30289e+06	0.0343849779187695	PR-2-PR-1
diff	Toosendanin	2.32526e+06	1.56886e+06	1.0301e+06	0.0177620187321367	PR-3-PR-1
diff	Visnagin	1.09321e+07	1.24299e+07	8.88837e+06	0.0125878222848815	PR-3-PR-2
diff	(2e,6e,12e)-18-(2,6-dioxopiperidin-4-yl)-9,11-dihydroxy-8-methoxy-10,12,14-trimethyl-15-oxooctadeca-2,6,12-trienoic acid	6.59042e+06	4.36654e+06	1.89451e+06	0.0340323263683832	PR-3-PR-1
diff	4-hydroxyisophthalic acid	3.155e+07	2.07834e+07	3.43247e+07	0.0320870358512096	PR-3-PR-2
diff	5'-carboxymeloxicam	3.85638e+06	3.35391e+06	2.9452e+06	0.0420598462246522	PR-3-PR-1
diff	8,11-tridecadienoic acid, 13-(3-pentyl-2-oxiranyl)-, (8z,11z)-	4.83647e+07	5.71445e+07	3.19017e+07	0.0306360949636681	PR-3-PR-2
diff	Aurapten	1.86436e+06	2.37328e+06	2.41725e+06	0.0160455370239321	PR-2-PR-1;PR-3-PR-1
diff	Benzoic acid	5.14492e+06	4.74939e+06	5.92876e+06	0.0198001337527298	PR-3-PR-2
diff	Dinoterb	1.15663e+07	6.11436e+06	5.18215e+06	0.00466789411923976	PR-2-PR-1;PR-3-PR-1
diff	Glycochenodeoxycholate	1.44578e+08	8.05728e+07	3.68087e+07	0.0218736398255835	PR-3-PR-1
diff	Inosine 5'-diphosphate	1.87023e+07	1.23359e+07	1.41339e+07	0.0109154133870031	PR-2-PR-1
diff	L-(+)-lactic acid	1.77658e+08	1.59234e+08	3.14734e+08	0.0345680051019262	PR-3-PR-2
diff	N-(phosphonomethyl)glycine	1.12825e+06	1.24849e+06	1.30268e+06	0.0401452012365536	PR-3-PR-1
diff	Rhamnose	8.68147e+06	1.04831e+07	8.49959e+06	0.0245651912691251	PR-3-PR-2
nodiff	.alpha.-cyperone	3.40188e+06	4.2145e+06	3.97682e+06	0.300375708823396	/
nodiff	.alpha.-ionone	9.89762e+06	1.01281e+07	1.01988e+07	0.991094130089164	/
nodiff	.beta.-amyrin acetate	4.43836e+06	4.34699e+06	4.24141e+06	0.988627860594773	/
nodiff	.beta.-estradiol 17-valerate	6.17646e+06	5.49217e+06	6.09234e+06	0.597217750315953	/
nodiff	.beta.-muricholic acid	2.6505e+07	2.77702e+07	2.67229e+07	0.806817107603148	/
nodiff	.beta.-naphthol	1.53451e+07	1.93918e+07	1.60004e+07	0.245890960044702	/
nodiff	.gamma.-aminobutyric acid	2.3054e+07	2.13321e+07	2.17956e+07	0.867743572910373	/
nodiff	.gamma.-glu-cys	4.82374e+06	5.27592e+06	4.54457e+06	0.719561491139761	/
nodiff	.gamma.-linolenic acid	1.32574e+08	1.40217e+08	1.76083e+08	0.376650123641754	/
nodiff	(-)-.alpha.-thujone	809297	669176	667525	0.126271260994901	/
nodiff	(-)-perillyl alcohol	1.39261e+07	1.88273e+07	1.72185e+07	0.261863240337357	/
nodiff	(+)-.alpha.-tocopherol	1.18685e+07	1.29567e+07	1.18705e+07	0.689748491343066	/
nodiff	(2,4,5-trichlorophenoxy)acetic acid, butoxyethyl ester	1.22994e+07	7.85341e+06	9.16212e+06	0.191347111171161	/
nodiff	(2.beta.,3.alpha.,5.alpha.,16.beta.,17.beta.)-2,16-di-(1-piperidinyl)androstane-3,17-diol 3-acetate	1.27984e+07	7.41908e+06	1.02348e+07	0.107589702121518	/
nodiff	(3r,5s,7r,9s,10s,12s,13r,14s,17r)-17-((2r)-7-hydroxy-6-methylheptan-2-yl)-10,13-dimethylhexadecahydro-1h-cyclopenta[a]phenanthrene-3,7,12-triol	626005	628138	643777	0.899270614952801	/
nodiff	(7r,8r)-7,8-dihydroxy-3,5,7-trimethyl-8h-isochromen-6-one	1.0482e+07	1.1069e+07	9.84762e+06	0.66436097871588	/
nodiff	(r)-(+)-arachidonyl-1'-hydroxy-2'-propylamide	6.37306e+07	7.51958e+07	5.8401e+07	0.582010736804282	/
nodiff	(r)-butyrylcarnitine	1.0044e+08	9.25172e+07	8.34526e+07	0.664573599094007	/
nodiff	[(2r,3r,4s,5s,6r)-3-acetyloxy-2-(acetyloxymethyl)-5-hexanoyloxy-6-[(2s,3r)-2,3,4-trihydroxybutoxy]oxan-4-yl] tetradecanoate	848487	215613	2.22273e+06	0.499770275792418	/
nodiff	1-.beta.-d-arabinofuranosyluracil 5'-monophosphate	9.521e+06	1.51269e+07	1.01064e+07	0.0777218242007903	/
nodiff	1-(1,2-dioctanoylphosphatidyl)inositol-3,5-bisphosphate	1.47644e+06	1.29641e+06	1.42218e+06	0.743077525473431	/
nodiff	1-(1z-hexadecenyl)-sn-glycero-3-phosphocholine	2.73493e+08	2.43689e+08	2.59126e+08	0.719853016101566	/
nodiff	1-(1z-octadecenyl)-2-(4z,7z,10z,13z,16z,19z-docosahexaenoyl)-sn-glycero-3-phosphocholine	1.69167e+08	2.20914e+08	1.86309e+08	0.304514837802078	/
nodiff	1-(1z-octadecenyl)-2-(5z,8z,11z,14z-eicosatetraenoyl)-sn-glycero-3-phosphocholine	6.47316e+08	7.91966e+08	7.89156e+08	0.385210594863972	/
nodiff	1-(1z-octadecenyl)-sn-glycero-3-phosphocholine	1.20107e+08	1.13817e+08	1.1942e+08	0.954127807102008	/
nodiff	1-(benzo[d][1,3]dioxol-4-yl)-2-(ethylamino)propan-1-one	1.02995e+07	1.08069e+07	1.16272e+07	0.838784760322683	/
nodiff	1-acetyl-3-piperidinamine	8.26073e+06	8.03026e+06	8.22904e+06	0.983100067720094	/
nodiff	1-aminodecylidene bis-phosphonic acid	4.19228e+06	3.24969e+06	3.97593e+06	0.578043449529792	/
nodiff	1-behenoyl-2-hydroxy-sn-glycero-3-phosphocholine	1.10063e+07	1.08331e+07	1.2406e+07	0.730706226995418	/
nodiff	1-deoxynojirimycin	1.34642e+07	1.18135e+07	1.29222e+07	0.981895709052555	/
nodiff	1-heptadecanoyl-sn-glycero-3-phosphocholine	1.81228e+08	1.87538e+08	2.08148e+08	0.729503971694312	/
nodiff	1-hexadecanoyl-2-octadecadienoyl-sn-glycero-3-phosphocholine	2.10901e+10	2.01952e+10	1.77818e+10	0.550073631382639	/
nodiff	1-hexadecyl-2-(5z,8z,11z,14z-eicosatetraenoyl)-sn-glycero-3-phosphocholine	5.78892e+08	7.05967e+08	6.95287e+08	0.445711582331354	/
nodiff	1-hexadecyl-sn-glycero-3-phosphocholine	2.65581e+08	2.34355e+08	2.35032e+08	0.795141335169452	/
nodiff	1-hexadecylamine	3.65219e+06	2.63527e+06	2.6948e+06	0.23715273624958	/
nodiff	1-lignoceroyl-2-hydroxy-sn-glycero-3-phosphocholine	1.58196e+07	1.74512e+07	1.81086e+07	0.575638397273693	/
nodiff	1-linoleoyl-2-oleoyl-rac-glycerol	8.01436e+06	9.16573e+06	8.7664e+06	0.815887623722631	/
nodiff	1-methyl-2-undecylquinolin-4-one	1.79867e+08	2.15644e+08	2.14215e+08	0.809696003070139	/
nodiff	1-methyl-l-histidine	4.14173e+08	4.60978e+08	5.47146e+08	0.459405543969991	/
nodiff	1-methyladenosine	1.03138e+07	8.96628e+06	1.12222e+07	0.660105568155801	/
nodiff	1-methylhistidine	8.9205e+07	7.90354e+07	1.68021e+08	0.170386683908176	/
nodiff	1-myristoyl-2-palmitoyl-sn-glycero-3-phosphocholine	1.85862e+08	1.52571e+08	1.53068e+08	0.663084775254295	/
nodiff	1-myristoyl-sn-glycero-3-phosphocholine	2.33428e+08	2.08012e+08	1.92053e+08	0.715533157339733	/
nodiff	1-o-hexadecyl-2-deoxy-2-thio-s-acetyl-sn-glyceryl-3-phosphorylcholine	4.88464e+06	881492	7.96049e+06	0.578293984593577	/
nodiff	1-o-hexadecyl-2-o-(2e-butenoyl)-sn-glyceryl-3-phosphocholine	5.8109e+07	5.10424e+07	5.54456e+07	0.484935007236022	/
nodiff	1-o-hexadecyl-2-o-(5z,8z,11z,14z,17z-eicosapentaenoyl)-sn-glyceryl-3-phosphorylcholine	5.45274e+08	6.89864e+08	7.49372e+08	0.220224386217607	/
nodiff	1-o-hexadecyl-2-o-acetyl-sn-glyceryl-3-phosphorylcholine	9.36725e+06	1.79749e+06	1.53612e+07	0.548316191793723	/
nodiff	1-o-octadecyl-sn-glyceryl-3-phosphorylcholine	3.34415e+07	3.56187e+07	3.33405e+07	0.848629520168124	/
nodiff	1-octadecyl-2-acetyl-sn-glycero-3-phosphocholine	6.83664e+08	7.5702e+08	7.3502e+08	0.940730603452539	/
nodiff	1-oleoyl-2-hydroxy-sn-glycero-3-phospho-(1'-rac-glycerol)	1.67399e+07	1.16107e+07	1.61383e+07	0.627034854026459	/
nodiff	1-oleoyl-2-myristoyl-sn-glycero-3-phosphocholine	2.90886e+08	2.27955e+08	2.05015e+08	0.265095856802443	/
nodiff	1-palmitoyl-2-azelaoylphosphatidylcholine	279556	167055	256168	0.273687023551162	/
nodiff	1-palmitoyl-2-docosahexaenoyl-sn-glycero-3-phosphocholine	3.4231e+09	3.92494e+09	3.70031e+09	0.199696521360277	/
nodiff	1-palmitoyl-2-linoleoyl-rac-glycerol	1.61074e+07	1.18983e+07	1.48918e+07	0.440406236957791	/
nodiff	1-palmitoyl-2-linoleoyl-sn-glycero-3-phosphocholine	8.45157e+09	7.80698e+09	8.3676e+09	0.890066367116324	/
nodiff	1-palmitoyl-2-oleoyl-sn-glycerol	1.01664e+07	1.02072e+07	1.10573e+07	0.94366270633174	/
nodiff	1-palmitoyl-2-thiopalmitoyl phosphatidylcholine	1.16452e+06	1.01138e+06	1.25474e+06	0.644478541197207	/
nodiff	1-palmitoyl-sn-glycero-3-phosphocholine	1.39872e+10	1.30288e+10	1.34348e+10	0.611425296556434	/
nodiff	1-pentadecanoyl-sn-glycero-3-phosphocholine	1.90896e+08	1.72254e+08	1.72738e+08	0.755040142764562	/
nodiff	1-pyrrolidineheptanoic acid, 2-(3-hydroxyoctyl)-5-oxo-	1.28803e+08	1.42672e+08	1.70754e+08	0.713887595504761	/
nodiff	1-Stearoyl-2-arachidonoyl-sn-glycerol	3.62866e+07	4.81786e+07	3.26171e+07	0.481487235641539	/
nodiff	1-stearoyl-2-arachidonyl-sn-glycero-3-phosphocholine	3.43283e+09	4.24794e+09	3.81443e+09	0.425090615071022	/
nodiff	1-stearoyl-2-docosahexaenoyl-sn-glycero-3-phosphocholine	1.14697e+09	1.36087e+09	1.24282e+09	0.466399111766027	/
nodiff	1-stearoyl-2-linoleoyl-sn-glycero-3-phospho-l-serine	3.25335e+07	3.24895e+07	3.20141e+07	0.997720373765709	/
nodiff	1-Stearoyl-rac-glycerol	1.28188e+06	1.4328e+06	1.75441e+06	0.208103274826985	/
nodiff	1-Stearoyl-sn-glycerol 3-phosphocholine(LPC(18:0))	5.508e+09	5.01833e+09	5.37059e+09	0.598869694073648	/
nodiff	1,2-bis(o-octanoyl)-sn-glycerylphophorylcholine	998303	849539	942648	0.582008077608262	/
nodiff	1,2-diamino-2-methylpropane	2.22229e+08	2.14922e+08	2.19665e+08	0.982134433917052	/
nodiff	1,2-dilinoleoylglycerol	5.98012e+06	4.79517e+06	5.99475e+06	0.733281141413277	/
nodiff	1,2-dimethoxy-4-(2-propenyl)benzene	5.44518e+06	4.22007e+06	4.97527e+06	0.646117645880305	/
nodiff	1,2-dioleoyl-sn-glycero-3-phosphatidylcholine	1.84364e+09	2.04049e+09	1.90672e+09	0.8607618336121	/
nodiff	1,2-ditetradecanoyl-sn-glycero-3-phosphocholine	1.48666e+07	9.78284e+06	8.54743e+06	0.267803379136067	/
nodiff	1,3 cyclohexanedione	8.06016e+06	8.04354e+06	7.82545e+06	0.989242196083187	/
nodiff	1,3-benzenediol, 5-methyl-2-[(1r,6r)-3-methyl-6-(1-methylethenyl)-2-cyclohexen-1-yl]-	6.40924e+06	5.43563e+06	6.32642e+06	0.563065617211424	/
nodiff	1,3-dicyclohexylurea	7.47723e+06	4.79025e+06	8.39639e+06	0.730522504177065	/
nodiff	1,3,5-benzenetriol	8.72187e+06	7.63221e+06	8.18072e+06	0.608086283531084	/
nodiff	1',4-sophorolactone 6',6-diacetate	1.78093e+06	483687	654123	0.374470052232356	/
nodiff	15-deoxy-goyazensolide	5.42524e+06	6.76924e+06	8.87513e+06	0.335599212235323	/
nodiff	17.beta.-nandrolone decanoate	3.53564e+06	3.27814e+06	4.08589e+06	0.481225821774694	/
nodiff	18.alpha.-glycyrrhetinic acid	1.49054e+06	3.70358e+07	2.0137e+07	0.0955992636148755	/
nodiff	19-hydroxyandrost-4-ene-3,17-dione	1.21346e+07	1.15608e+07	1.23318e+07	0.986975914016923	/
nodiff	1h-1,2,4-triazol-3-amine	8.22694e+07	8.94202e+07	9.2322e+07	0.692218056518143	/
nodiff	2-(2',3',4'-trihydroxybutyl)quinoxaline	7.02174e+06	7.8078e+06	7.03353e+06	0.938192352606949	/
nodiff	2-(4-pyridyl)-4-methylthiazole-5-carboxylic acid	1.55809e+07	1.29638e+07	1.37967e+07	0.722002396073973	/
nodiff	2-(5-oxovaleryl)phosphatidylcholine	2.29551e+06	909968	1.85412e+06	0.336558589462414	/
nodiff	2-acetamido-2-deoxy-3-o-(.alpha.-l-fucopyranosyl)-d-glucopyranose	6.82567e+06	6.75454e+06	5.61896e+06	0.788481326850929	/
nodiff	2-acetoxy-4-pentadecylbenzoic acid	1.86024e+06	1.71203e+06	1.80733e+06	0.833080409962404	/
nodiff	2-amino-1-phenylbutane	3.17406e+07	3.35337e+07	3.24855e+07	0.965064877568292	/
nodiff	2-amino-2-methyl-1-propanol	1.29736e+07	1.49634e+07	1.31585e+07	0.480947906709161	/
nodiff	2-amino-9h-pyrido[2,3-b]indole	4.65616e+06	4.16378e+06	6.23971e+06	0.608908261674733	/
nodiff	2-aminoadipic acid	4.82671e+06	4.94054e+06	5.3204e+06	0.908125372712947	/
nodiff	2-aminoanthraquinone	924849	1.38424e+06	1.90274e+06	0.603702123702433	/
nodiff	2-aminobenzimidazole	1.12681e+07	1.35766e+07	2.13915e+07	0.197663937278608	/
nodiff	2-aminoisobutyric acid	5.87727e+07	6.98994e+07	5.64269e+07	0.713671773034521	/
nodiff	2-aminonaphthalene	1.24783e+07	1.1838e+07	1.33569e+07	0.80338213039548	/
nodiff	2-arachidonoylglycerol	1.54018e+07	2.12313e+07	2.40926e+07	0.339641830039666	/
nodiff	2-bromoamphetamine	2.96169e+06	2.46846e+06	2.37642e+06	0.0505657515264242	/
nodiff	2-chloro-2',6'-diethylacetanilide	1.33522e+06	1.37477e+06	1.16559e+06	0.473921827480771	/
nodiff	2-ethyl-2-phenylmalonamide	7.9524e+06	9.99553e+06	9.40159e+06	0.0720134991951221	/
nodiff	2-hexenal	1.39836e+07	1.58362e+07	1.2722e+07	0.340339717941427	/
nodiff	2-hydroxyestradiol	2.22549e+07	2.71622e+07	2.82785e+07	0.818067519829183	/
nodiff	2-isopropoxyphenyl n-methylcarbamate	6.85686e+07	7.75446e+07	8.08401e+07	0.680242337982809	/
nodiff	2-ketohexanoic acid	1.10007e+08	1.07051e+08	1.06058e+08	0.953472545812126	/
nodiff	2-linoleoyl-1-palmitoyl-sn-glycero-3-phosphoethanolamine	4.3818e+07	4.39297e+07	4.43647e+07	0.998120225630757	/
nodiff	2-methylamino-1-(3,4-methylenedioxyphenyl)propan-1-one	1.30323e+08	1.49819e+08	1.35338e+08	0.684349227088178	/
nodiff	2-methylpyrrolidine	1.2747e+07	7.48609e+06	1.17408e+07	0.404247016872584	/
nodiff	2-oleoyl-1-palmitoyl-sn-glycero-3-phosphocholine	7.32759e+09	6.64042e+09	7.26189e+09	0.5533438661397	/
nodiff	2-palmitoyl-rac-glycerol	1.07476e+07	9.45726e+06	1.19979e+07	0.366162853967577	/
nodiff	2-piperidone	1.59368e+07	2.04463e+07	1.7927e+07	0.428811975528892	/
nodiff	2-propanone, 1-(3-ethyl-5-methoxy-2(3h)-benzothiazolylidene)-	2.35305e+06	2.65586e+06	2.44069e+06	0.924446796063741	/
nodiff	2-pyrrolidinone, 1-methyl-	1.14967e+08	1.48072e+08	2.23365e+08	0.357448817476774	/
nodiff	2,2-bis[hydroxymethyl]-2,2',2''-nitrilotriethanol	3.86542e+06	3.53517e+06	3.89541e+06	0.861133035370478	/
nodiff	2,4-diaminotoluene	9.11661e+06	9.30474e+06	7.52166e+06	0.746816611809008	/
nodiff	2,4-dihydroxybenzophenone	1.58977e+08	1.90591e+08	1.8152e+08	0.314577654146093	/
nodiff	2,4-thiazolidinedione, 5-(6-quinoxalinylmethylene)-	2.68397e+07	2.81313e+07	2.49561e+07	0.782854198137623	/
nodiff	2,4,6-tri-tert-butylaniline	4.3528e+08	4.37435e+08	4.63788e+08	0.545854720214257	/
nodiff	2,5-dimethoxy-4-propylphenethylamine	1.42859e+07	1.35873e+07	1.42334e+07	0.386929344924823	/
nodiff	2'-deoxycytidine 5'-monophosphate	1.73034e+07	2.03051e+07	1.30687e+07	0.160268803107931	/
nodiff	2'-deoxyuridine 5'-monophosphate	6.17948e+08	4.50251e+08	5.81303e+08	0.438898087396546	/
nodiff	2',6'-dihydroxy-4',4-dimethoxychalcone	4.64988e+08	3.80543e+08	2.92689e+08	0.119552107910631	/
nodiff	2(1h)-pyridinone	1.94396e+06	1.60541e+06	1.85292e+06	0.883417970647883	/
nodiff	20-hydroxy-n-(2-hydroxyethyl)-5z,8z,11z,14z-eicosatetraenamide	8.22184e+06	1.01892e+07	1.08098e+07	0.592471531545499	/
nodiff	3-amino-2,3-dihydrobenzoic acid	3.01393e+07	2.97826e+07	2.66311e+07	0.538424547408594	/
nodiff	3-chloromethcathinone	4.61999e+06	4.49444e+06	5.33097e+06	0.852087225972616	/
nodiff	3-Methylhistidine	4.46976e+07	3.03048e+07	4.88541e+07	0.227515921062448	/
nodiff	3-oxazolidinecarboxylic acid, 2,2-dimethyl-4-(1-oxo-2-hexadecyn-1-yl)-, 1,1-dimethylethyl ester, (4s)-	7.39034e+06	8.43907e+06	9.8183e+06	0.37370411743577	/
nodiff	3-phenanthrenesulfonic acid	3.50839e+07	3.26685e+07	1.87209e+07	0.397450785234236	/
nodiff	3-phenoxy-1-propanol	1.41442e+07	1.47267e+07	1.42417e+07	0.722384332056495	/
nodiff	3-pyridinecarboxaldehyde	9.62116e+07	7.84328e+07	9.32871e+07	0.646865412655603	/
nodiff	3,4,5-trimethoxycinnamic acid	4.06637e+06	4.53094e+06	3.86502e+06	0.343174101250431	/
nodiff	3',5'-dimethoxy-3,5,7,4'-tetrahydroxyflavone	512199	539991	1.85619e+06	0.421032995416374	/
nodiff	3beta-hydroxydeoxodihydrodeoxygedunin	2.82456e+06	2.14249e+06	3.02713e+06	0.60936947104188	/
nodiff	4-(2-methyl-4-chlorophenoxy)butyric acid methyl ester	1.00991e+08	1.09271e+08	1.48899e+08	0.200759084428947	/
nodiff	4-aminophenol	2.71671e+08	3.50935e+08	3.73609e+08	0.354549122360919	/
nodiff	4-hydroxy-3-methoxybenzyl alcohol	7.90687e+07	5.5305e+07	4.93187e+07	0.370370750809356	/
nodiff	4-hydroxycyclophosphamide	1.68324e+07	1.63858e+07	8.03372e+06	0.303244887274991	/
nodiff	4-hydroxydebrisoquine	1.92011e+07	2.1744e+07	1.52699e+07	0.582178240176078	/
nodiff	4-ketopimelic acid	1.05793e+07	6.41535e+06	8.16248e+06	0.277229470707628	/
nodiff	4-methyl-.alpha.-ethylaminopentiophenone	6.58065e+06	7.1075e+06	1.25894e+07	0.386358035132616	/
nodiff	4-methyl-1h-pyrazole	1.38808e+07	1.39616e+07	1.24429e+07	0.686053427085804	/
nodiff	4-quinazolinamine, 7-[3-(dimethylamino)propoxy]-2-(hexahydro-4-methyl-1h-1,4-diazepin-1-yl)-6-methoxy-n-(1-methyl-4-piperidinyl)-	690707	913035	982920	0.530870140453737	/
nodiff	4'-o-.beta.-d-glucosyl-5-o-methylvisamminol	1.78985e+07	3.14654e+07	2.32545e+07	0.140875028185269	/
nodiff	4h-1-benzopyran-4-one, 2-(4-morpholinyl)-8-phenyl-	2.27037e+06	2.40133e+06	2.00579e+06	0.932461758019769	/
nodiff	5-aminolevulinic acid	4.34982e+09	3.87868e+09	4.13504e+09	0.328328055261093	/
nodiff	5-androstene-3.beta.,17.beta.-diol	3.94773e+07	4.22212e+07	5.15251e+07	0.573067050376772	/
nodiff	5-iodotubercidin	6.32834e+07	7.28871e+07	4.94818e+07	0.160107642049374	/
nodiff	5-methyl-5,6-dihydrouracil	8.58771e+08	1.00234e+09	7.67319e+08	0.349608464187582	/
nodiff	5-methyl-7-methoxyisoflavone	2.29907e+06	2.4707e+06	1.98456e+06	0.470428192677896	/
nodiff	5-methylbenzotriazole	3.44352e+07	2.49197e+07	3.44634e+07	0.610456949281012	/
nodiff	5-phospho-d-ribose 1-diphosphate	3.81723e+06	5.20412e+06	3.94624e+06	0.361645399654068	/
nodiff	5.alpha.-cholest-7-en-3.beta.-ol	4.6044e+07	3.6431e+07	4.45597e+07	0.734814341561826	/
nodiff	5.beta.-pregnane-3.alpha.,17.alpha.,20.alpha.-triol	7.40852e+06	5.99393e+06	6.36299e+06	0.448810782632667	/
nodiff	6-acetylmorphine	3.13662e+06	3.36831e+06	3.01192e+06	0.95517113425503	/
nodiff	6-ketoestriol	3.93952e+06	4.58711e+06	4.17477e+06	0.86242862582886	/
nodiff	6-methoxyflindersine	884668	1.21981e+06	1.01974e+06	0.0769095900753083	/
nodiff	6-oxomometasone furoate	1.40335e+07	1.45872e+07	1.25128e+07	0.31932240944904	/
nodiff	6h-dibenzo[b,d]pyran, 3-(1,1-dimethylheptyl)-6a,7,10,10a-tetrahydro-1-methoxy-6,6,9-trimethyl-, (6ar,10ar)-	3.44593e+06	4.23741e+06	3.57476e+06	0.169997603016157	/
nodiff	7-alpha-hydroxy cholesterol	1.3006e+07	8.1445e+06	1.2895e+07	0.442567466349996	/
nodiff	7-keto-8-aminopelargonic acid	3.17131e+08	3.11413e+08	3.53496e+08	0.454642693651365	/
nodiff	7-methoxy-4-methyl-3-phenylcoumarin	2.1747e+06	2.66823e+06	3.28099e+06	0.579910901781186	/
nodiff	7-methoxycoumarin-4-acetic acid	1.98173e+07	1.41816e+07	1.32915e+07	0.425884176224218	/
nodiff	7,4'-dihydroxyflavone	4.3854e+06	4.44813e+06	7.30926e+06	0.595435110720797	/
nodiff	7(z),10(z),13(z),16(z),19(z)-n-(2-hydroxyethyl)docosapentaenamide	4.55803e+07	5.14397e+07	6.50962e+07	0.809045738971352	/
nodiff	8-acetyl-6-hydroxy-7-methoxycoumarin	1.40698e+07	1.04662e+07	1.34324e+07	0.783131377545881	/
nodiff	9,10-dihydroxy-12z-octadecenoic acid	2.41043e+07	1.16738e+07	2.84013e+07	0.204933919781549	/
nodiff	Acanthoside b	1.8131e+07	1.70594e+07	1.03518e+07	0.0792637098903542	/
nodiff	Acetamide, 2-[4-[(5,6-diphenyl-2-pyrazinyl)(1-methylethyl)amino]butoxy]-n-(methylsulfonyl)-	5.61859e+06	6.33484e+06	6.71335e+06	0.573542134603106	/
nodiff	Acetaminophen	1.93241e+06	1.99418e+06	3.76253e+06	0.810285885618855	/
nodiff	Acetoxyvalerenic acid	2.46537e+07	2.00112e+07	1.62678e+07	0.302077788876522	/
nodiff	Acetylcarnitine	3.59953e+09	3.94416e+09	4.04666e+09	0.672587589815643	/
nodiff	Acetylcholine	1.46555e+08	1.36974e+08	1.23174e+08	0.211716965435417	/
nodiff	Acetylsalicylic acid	3.97798e+08	5.11726e+08	4.74774e+08	0.801374041069383	/
nodiff	Acrinathrin	1.40606e+06	1.34598e+06	1.05569e+06	0.328460295989308	/
nodiff	Adenosine	6.29092e+06	5.71156e+06	4.19399e+06	0.406513072492502	/
nodiff	Aflatoxin b1	2.90448e+07	2.99585e+07	2.70432e+07	0.922938630575471	/
nodiff	Aflatoxin b2	2.61002e+06	3.56581e+06	4.56515e+06	0.670417153539248	/
nodiff	Agmatine	2.9845e+08	4.47294e+08	3.59267e+08	0.248805317851777	/
nodiff	Ala-Ala	7.33357e+06	6.88525e+06	8.14626e+06	0.613345198596831	/
nodiff	Ala-Thr	2.60234e+07	2.57268e+07	2.51323e+07	0.980961416834607	/
nodiff	Alanine conjugated cholic acid	6.61099e+07	5.91816e+07	6.59871e+07	0.656818681160945	/
nodiff	Albendazole sulfone	1.10511e+08	1.23899e+08	1.01719e+08	0.59620193553402	/
nodiff	Albiflorin	4.7897e+06	3.90417e+06	5.31138e+06	0.424662530628664	/
nodiff	Albizziin	2.66865e+06	2.60318e+06	2.22401e+06	0.881550240422737	/
nodiff	Alitame	1.19446e+07	1.09601e+07	1.10121e+07	0.939582917665219	/
nodiff	Aloin	2.27579e+06	2.58032e+06	2.2306e+06	0.802774658849046	/
nodiff	Ambroxol	1.37407e+06	1.96702e+06	1.36548e+06	0.131052802223635	/
nodiff	Ametryne	2.64255e+06	2.6525e+06	2.42431e+06	0.776925829460221	/
nodiff	Amprenavir	984646	1.65275e+06	1.51062e+06	0.271163783814022	/
nodiff	Andrographolide	3.90989e+07	3.62567e+07	3.95939e+07	0.950989711403545	/
nodiff	Androstan-3-ol-17-one 3-glucuronide	1.85621e+07	1.46613e+07	1.79468e+07	0.784108469897995	/
nodiff	Angeloylgomisin h	2.28024e+07	2.78279e+07	2.2565e+07	0.640833011134425	/
nodiff	Aniline	1.2428e+06	3.63241e+06	4.02622e+06	0.49134408143529	/
nodiff	Anisatin	1.55156e+06	1.77634e+06	1.69757e+06	0.700319584057933	/
nodiff	Anisomycin	2.10477e+06	3.03274e+06	1.80361e+06	0.42917603357096	/
nodiff	Arcaine	5.81415e+07	6.38175e+07	6.83845e+07	0.785964392978406	/
nodiff	Arecaidine	1.7877e+08	2.3966e+08	2.09228e+08	0.406654920893714	/
nodiff	Arg-Arg-Arg	6.81891e+06	4.19032e+06	4.47828e+06	0.117061983088039	/
nodiff	Arg-Arg-Lys	4.48189e+06	5.71157e+06	5.11891e+06	0.374451823472885	/
nodiff	Arginine	3.57362e+07	3.51113e+07	3.69517e+07	0.979488787714287	/
nodiff	Artemisinin	1.69386e+07	1.49912e+07	1.75712e+07	0.794456064727511	/
nodiff	Asn-Ala	2.95495e+06	1.75976e+06	2.2069e+06	0.462569334438096	/
nodiff	Asp-Arg	2.4546e+07	2.42322e+07	2.91943e+07	0.584824804005522	/
nodiff	Atropine	9.8575e+06	6.9764e+06	7.74614e+06	0.679109004963268	/
nodiff	Azaconazole	4.42594e+06	6.11971e+06	4.81116e+06	0.757295711988477	/
nodiff	Azinphos-ethyl	2.2397e+06	2.13737e+06	2.2033e+06	0.981517540707119	/
nodiff	Azoxystrobin	583492	2.18318e+06	641640	0.501923265354747	/
nodiff	Batimastat	1.06463e+07	5.97083e+06	7.57233e+06	0.290123378370805	/
nodiff	Beclomethasone	2.96644e+07	2.58165e+07	3.27163e+07	0.359084206632182	/
nodiff	Benz[a]anthracene	1.3608e+07	1.62558e+07	1.31421e+07	0.442053472920156	/
nodiff	Benzamide, n-(5z,8z,11z,14z)-5,8,11,14-eicosatetraen-1-yl-4-hydroxy-	3.00863e+06	3.32544e+06	2.82344e+06	0.807766035917928	/
nodiff	Benzyl alcohol	3.35217e+07	4.0118e+07	3.73695e+07	0.496187658986869	/
nodiff	Beta-estradiol	1.41674e+08	1.73331e+08	1.88025e+08	0.597928615124401	/
nodiff	Beta-estradiol 3-(beta-d-glucuronide)	4.51458e+06	3.52065e+06	4.85353e+06	0.637225084479197	/
nodiff	Betaine	2.89466e+09	3.03591e+09	2.76084e+09	0.503622915595313	/
nodiff	Betonicine	2.71615e+07	4.0568e+06	4.10284e+06	0.10726926963295	/
nodiff	Betulinic acid	881916	794608	970926	0.58894399600022	/
nodiff	Biliverdin	1.94351e+07	1.38119e+07	1.90407e+07	0.604825223395437	/
nodiff	Bis(2-ethylhexyl) adipate	1.43648e+06	1.23425e+06	1.19457e+06	0.191842139284875	/
nodiff	Bisphenol a diglycidyl ether	1.57405e+06	1.37255e+06	1.60921e+06	0.728561488719314	/
nodiff	Borrelidin	1.49228e+07	1.23281e+07	1.82571e+07	0.789797734272447	/
nodiff	Bradykinin	1.59718e+07	5.21064e+07	3.1302e+06	0.228483101783569	/
nodiff	Bradykinin hydroxyproline	1.1355e+06	4.07905e+06	990525	0.315105954126286	/
nodiff	Brazilin	2.93088e+06	3.10751e+06	3.09298e+06	0.907958431382077	/
nodiff	Bufotalin	2.98118e+06	2.9112e+06	2.83811e+06	0.979875192303687	/
nodiff	Bupirimate	1.40824e+07	1.087e+07	1.51788e+07	0.5995453809589	/
nodiff	Butanamide, n-[(3s,5s)-1-(1,3-benzodioxol-5-ylmethyl)-5-(1-piperazinylcarbonyl)-3-pyrrolidinyl]-n-[(3-methoxyphenyl)methyl]-3,3-dimethyl-	2.11283e+06	1.74477e+06	2.40339e+06	0.63081662118753	/
nodiff	Butanoic acid	9.9758e+06	1.12024e+07	1.10459e+07	0.852867896574565	/
nodiff	Butanoic acid, 4-(2,4-dichlorophenoxy)-, methyl ester	1.6473e+07	2.1636e+07	2.20932e+07	0.766178268466594	/
nodiff	Butylate	1.18116e+06	1.07804e+06	1.15371e+06	0.936089635837305	/
nodiff	Caffeate	1.53093e+07	2.02657e+07	1.73179e+07	0.275616839966977	/
nodiff	Caffeine	9.76725e+06	1.08576e+07	9.47191e+06	0.447315498141485	/
nodiff	Calpain inhibitor i	7.14955e+06	7.32762e+06	8.20141e+06	0.897859820666255	/
nodiff	Canarione	7.77286e+07	8.53162e+07	6.69067e+07	0.49365417840842	/
nodiff	Captopril	1.19979e+08	1.07227e+08	1.18482e+08	0.919458887644134	/
nodiff	Carboplatin	1.20201e+08	1.40801e+08	1.18099e+08	0.450891140067738	/
nodiff	Carnitine	2.23089e+06	1.80698e+06	2.3061e+06	0.883616533300007	/
nodiff	Carnosol	7.70266e+06	6.68722e+06	5.34084e+07	0.383929976751085	/
nodiff	Castanospermine	1.35724e+07	1.4754e+07	1.38279e+07	0.868246375759365	/
nodiff	Caulophyllogenin	3.46013e+07	2.23985e+07	3.2532e+07	0.415166725551974	/
nodiff	Caylin-1	2.94225e+07	2.34583e+07	1.55612e+07	0.30934562347549	/
nodiff	Chenodeoxycholate	5.17439e+07	6.12608e+07	5.82248e+07	0.459744262435887	/
nodiff	Choline	1.62491e+09	1.49474e+09	1.47053e+09	0.433825241688755	/
nodiff	Chromone-3-carboxylic acid	2.2403e+07	2.06786e+07	2.04983e+07	0.695958902047203	/
nodiff	Chrysosplenetin	5.10663e+06	5.33103e+06	4.56371e+06	0.309991452478337	/
nodiff	Cidofovir	1.90395e+06	2.59861e+06	2.32295e+06	0.26872186625704	/
nodiff	Cinchonidine	1.45582e+06	1.55239e+06	1.50911e+06	0.9633608762793	/
nodiff	Cinchonine	2.67034e+06	1.85696e+06	2.82088e+06	0.403860905719874	/
nodiff	Cinosulfuron	885561	910932	624999	0.257022328750074	/
nodiff	Cis-11,14-eicosadienoic acid	1.69744e+07	1.324e+06	2.43552e+07	0.586399825677775	/
nodiff	Cis-4-hydroxy-l-proline	7.75135e+07	6.87557e+07	6.14692e+07	0.448984494878465	/
nodiff	Cis-7,10,13,16,19-docosapentaenoic acid	3.60543e+06	3.79725e+06	5.25505e+06	0.764820552761159	/
nodiff	Cis-9-palmitoleic acid	937180	868913	1.0356e+06	0.345165376806396	/
nodiff	Clomazon	9.18982e+06	8.93153e+06	8.29323e+06	0.928178205661619	/
nodiff	Cloxazolam	8.1356e+06	8.00465e+06	5.33642e+06	0.432096233783989	/
nodiff	Cocaine	3.93357e+06	4.02261e+06	3.66196e+06	0.833071649001109	/
nodiff	Coenzyme q2	6.18928e+06	6.79086e+06	5.38546e+06	0.534749346798858	/
nodiff	Coniferin	1.62758e+06	1.73295e+06	2.46671e+06	0.373416673804277	/
nodiff	Cortexolone	2.92486e+07	2.6097e+07	2.99998e+07	0.921772395422639	/
nodiff	Cortisone	1.0502e+07	1.18395e+07	1.42192e+07	0.495438485574733	/
nodiff	Costunolide	8.20781e+06	1.12056e+07	6.68489e+06	0.541263103316413	/
nodiff	Coumaphos-o-analog	188021	343842	466422	0.535949959325767	/
nodiff	Coumarin	1.32432e+07	1.01618e+07	1.16465e+07	0.717642812908985	/
nodiff	Crassostreaxanthin b	689894	744034	751248	0.854047107414549	/
nodiff	Creatine	1.98043e+09	2.05313e+09	2.21585e+09	0.820685238387246	/
nodiff	Creatinine	5.25582e+07	4.33466e+07	4.79151e+07	0.496718860508092	/
nodiff	Crufomate	898750	983558	692250	0.402537261075037	/
nodiff	Cucurbitacin b	1.11124e+06	947127	1.29711e+06	0.661477752524313	/
nodiff	Cucurbitacin i	1.76299e+06	1.42509e+06	1.89324e+06	0.714968283636872	/
nodiff	Cuminaldehyde	1.27852e+07	1.45044e+07	1.303e+07	0.81565019614614	/
nodiff	Cyanazine	4.26744e+06	2.64545e+06	4.41756e+06	0.645477507568363	/
nodiff	Cyasterone	4.98932e+06	5.34272e+06	5.42234e+06	0.911243798828136	/
nodiff	Cyclopamine	1.04639e+07	1.09207e+07	1.52188e+07	0.361771543634123	/
nodiff	Cyclopropyl(4-methoxyphenyl)phenylmethanol	9.48977e+06	1.31518e+07	1.10834e+07	0.200101059439433	/
nodiff	Cyproconazole	2.15346e+06	1.73577e+06	1.62886e+06	0.840143972929672	/
nodiff	Cys-Met	737600	956828	940191	0.575883492083529	/
nodiff	Cysteic acid	1.86285e+07	1.9132e+07	2.09982e+07	0.894199845099416	/
nodiff	Cytosine	5.31277e+07	5.10306e+07	5.30485e+07	0.951027193501704	/
nodiff	D-erythro-imidazolylglycerol phosphate	1.09538e+08	8.68346e+07	7.78831e+07	0.695404318747912	/
nodiff	D-erythro-sphinganine-1-phosphate	1.7389e+06	1.70459e+06	1.6405e+06	0.99041864637361	/
nodiff	D-glucosamine 6-phosphate	1.36965e+07	1.53841e+07	1.29804e+07	0.69885810391551	/
nodiff	D-mannitol	5.59972e+06	6.08659e+06	5.1592e+06	0.688658947296812	/
nodiff	D-myo-inositol-1,3,5-triphosphate	1.4591e+06	1.34048e+06	1.19625e+06	0.582144849085845	/
nodiff	D-myo-inositol-1,4,5-triphosphate	2.03373e+07	2.3673e+07	2.0052e+07	0.473388052465748	/
nodiff	D-ornithine	1.06201e+08	7.03708e+07	7.33686e+07	0.424944391578877	/
nodiff	D-pyroglutamic acid	1.60513e+08	2.00142e+08	1.75563e+08	0.119750255815094	/
nodiff	D-xylose	9.70374e+06	8.02352e+06	8.31622e+06	0.909036150690404	/
nodiff	Dantrolene	1.20587e+06	1.19342e+06	1.19798e+06	0.999357382277924	/
nodiff	Daunorubicin	7.3641e+06	5.17368e+06	1.08563e+07	0.262344469336231	/
nodiff	Ddao	4.34601e+06	4.61651e+06	5.3483e+06	0.266648419398389	/
nodiff	Decamethylcyclopentasiloxane	1.72373e+07	1.52144e+07	1.50298e+07	0.7349127468076	/
nodiff	Decanoyl-l-carnitine	2.01524e+08	2.18365e+08	1.96848e+08	0.960660534828198	/
nodiff	Dehydroaripiprazole	2.03893e+06	2.00064e+06	1.93456e+06	0.751037816949072	/
nodiff	Demeton s	1.86865e+07	1.6646e+07	1.97458e+07	0.780343893891184	/
nodiff	Deoxypeganine	1.06767e+06	1.53271e+06	1.61411e+06	0.495765540234192	/
nodiff	Deoxyvasicinone	5.61434e+07	6.51336e+07	4.20109e+07	0.794451405434092	/
nodiff	Desferrioxamine	2.79894e+06	3.14864e+06	3.16016e+06	0.672171409284837	/
nodiff	Desferrioxamine d2	5.14677e+07	1.19814e+07	7.55402e+07	0.476935542293442	/
nodiff	Dexpanthenol	1.6853e+08	2.83784e+07	4.39688e+07	0.364825027253986	/
nodiff	Diacetyl	2.90718e+07	2.53727e+07	2.88832e+07	0.90186345452622	/
nodiff	Diaveridine	1.66294e+07	1.28733e+07	2.0029e+07	0.296316972790203	/
nodiff	Dictamine	1.03379e+08	1.08034e+08	9.78734e+07	0.788912946001075	/
nodiff	Dicyclomine	1.92788e+07	2.33122e+07	2.30516e+07	0.837909411411611	/
nodiff	Didodecyl 3,3'-thiodipropionate	2.70314e+07	2.50832e+07	4.17883e+07	0.345024639577632	/
nodiff	Diethofencarb	1.02957e+06	204635	274607	0.429789869475922	/
nodiff	Diethylcarbamazine	2.1849e+08	1.37725e+08	1.97252e+08	0.645228500632839	/
nodiff	Digalacturonic acid	1.64986e+07	1.24225e+07	1.69008e+07	0.491385936276972	/
nodiff	Dimethyl sulfoxide	3.68979e+09	3.82051e+09	3.8813e+09	0.156054963790343	/
nodiff	Diosmetine triacetate	374569	396722	555201	0.650437357157469	/
nodiff	Dipropetryn	3.38222e+06	3.91154e+06	2.48601e+06	0.113477760026633	/
nodiff	Dl-5-hydroxylysine	1.10317e+08	1.09721e+08	1.1121e+08	0.909852588642498	/
nodiff	DL-arginine	1.19431e+09	1.08157e+09	1.13598e+09	0.791565588424215	/
nodiff	DL-asparagine	8.03015e+06	6.89529e+06	6.45646e+06	0.77885391767886	/
nodiff	DL-cysteine	3.43144e+09	3.77964e+09	4.239e+09	0.105361216593246	/
nodiff	DL-isoleucine	5.02363e+08	4.94434e+08	3.13853e+08	0.0501846791064897	/
nodiff	Dl-ornithine	4.70063e+06	3.45621e+06	3.06915e+06	0.185478239003212	/
nodiff	Dl-pyroglutamic acid	3.12667e+06	3.19188e+06	2.89269e+06	0.595452152075727	/
nodiff	DL-valine	2.95306e+08	2.08176e+08	2.00724e+08	0.58432126029586	/
nodiff	Docosanamide	2.64608e+06	2.20054e+06	2.29217e+06	0.640985253558718	/
nodiff	Dodecanoic acid, 12-[[(cyclohexylamino)carbonyl]amino]-	1.46562e+07	1.84919e+07	1.68121e+07	0.637801874917452	/
nodiff	Ecgonine	1.89805e+07	1.85104e+07	1.72173e+07	0.910715893568096	/
nodiff	Echimidine	6.14481e+07	6.38826e+07	5.4882e+07	0.257786273839813	/
nodiff	Echinocystic acid	1.94295e+07	1.79279e+07	1.78396e+07	0.964912886460542	/
nodiff	Edaravone	2.81061e+06	3.52986e+06	3.11945e+06	0.804285705078506	/
nodiff	Emodin	2.36003e+06	1.97551e+06	2.36438e+06	0.469313835417884	/
nodiff	Enoxacin	4.43224e+07	3.83188e+07	4.17133e+07	0.798186242232645	/
nodiff	Enterolactone	2.10618e+07	1.77583e+07	1.48347e+07	0.346946197014413	/
nodiff	Entinostat	3.67437e+06	2.8114e+06	4.00123e+06	0.585190736921949	/
nodiff	Ephedrine	1.30333e+07	2.28187e+07	2.36126e+07	0.624023369327695	/
nodiff	Epinephrine	9.90018e+06	1.0034e+07	1.08394e+07	0.70535616608273	/
nodiff	Epoxiconazole	1.99987e+06	2.46586e+06	2.60722e+06	0.368659200248475	/
nodiff	Equol	1.81705e+06	4.09689e+06	1.57608e+06	0.65572856660448	/
nodiff	Erucamide	2.54858e+08	3.14488e+08	3.18748e+08	0.344389147640818	/
nodiff	Estrone sulfate	542502	437739	346053	0.280541541838283	/
nodiff	Ethcathinone	1.37416e+08	1.42021e+08	1.5611e+08	0.905841173565781	/
nodiff	Ethiprole	3.2413e+07	3.73469e+07	3.13069e+07	0.471033235252529	/
nodiff	Ethyl 3-indoleacetate	503372	1.12423e+06	504231	0.312921401545318	/
nodiff	Exo-norborneol	1.50173e+07	1.71877e+07	1.75184e+07	0.560364339310705	/
nodiff	Farnesol	9.58899e+06	1.26319e+07	1.65634e+07	0.609417242019771	/
nodiff	Fenarimol	1.06106e+07	1.17824e+07	1.05304e+07	0.774524129725456	/
nodiff	Fenazaflor	2.43784e+07	3.09848e+07	2.13796e+07	0.738449470951522	/
nodiff	Fenpropidin	3.06165e+09	3.29317e+09	3.13384e+09	0.616059979718114	/
nodiff	Fingolimod	5.445e+07	6.14156e+07	6.01221e+07	0.52342487592436	/
nodiff	Fipronil sulfone	1.51061e+07	1.7559e+07	1.31392e+07	0.260966526797028	/
nodiff	Flunisolide	3.36817e+06	2.50894e+06	3.45598e+06	0.604091840999816	/
nodiff	Flurenol methyl ester	7.5171e+06	8.11739e+06	7.0959e+06	0.80072628671278	/
nodiff	Flutamide	3.53808e+08	4.5522e+08	3.91644e+08	0.531010735392762	/
nodiff	Fluthiacet-methyl	7.93469e+06	7.28566e+06	6.71914e+06	0.609795683156473	/
nodiff	Fosthiazate	6.32953e+06	7.28396e+06	7.8809e+06	0.436446216410835	/
nodiff	Fraxidin	9.32811e+07	9.7057e+07	8.52937e+07	0.820492312027343	/
nodiff	Fructose	3.77201e+06	3.87126e+06	3.7077e+06	0.982435803984997	/
nodiff	Fumagillin	4.99396e+07	4.49379e+07	4.9073e+07	0.36961200513911	/
nodiff	Furazolidone	3.85752e+06	3.95557e+06	4.41298e+06	0.807174742864294	/
nodiff	Gamma-glu-glu	1.94295e+07	1.87335e+07	1.9484e+07	0.98659081577024	/
nodiff	Gamma-l-glutamyl-l-glutamic acid	4.32099e+07	4.86947e+07	4.31622e+07	0.500493303500974	/
nodiff	Gardenin b	2.04394e+07	2.26942e+07	2.03465e+07	0.680032460364255	/
nodiff	Ginsenoside rg3 (r-form)	2.11971e+06	1.97764e+06	1.82995e+06	0.707528763352983	/
nodiff	Glabrolide	6.04224e+06	4.68082e+06	4.73053e+06	0.438302769247367	/
nodiff	Gliotoxin	3.34707e+08	3.9674e+08	2.54991e+08	0.152396530046697	/
nodiff	Glufosinate	4.0839e+06	2.59179e+06	4.38915e+06	0.451928513067605	/
nodiff	Glutamic acid	6.23329e+06	7.38826e+06	6.17394e+06	0.303439964035758	/
nodiff	Glutathione, oxidized	6.67743e+07	8.32691e+07	7.55371e+07	0.891504009229328	/
nodiff	Gly-Leu	6.64122e+06	4.96048e+06	6.52375e+06	0.682651146125265	/
nodiff	Glycerophosphocholine	1.42446e+08	1.19858e+08	1.24434e+08	0.741190134128166	/
nodiff	Gossypol	2.70708e+06	3.25552e+06	1.94378e+06	0.418593234398603	/
nodiff	Guanine	9.19265e+06	9.23062e+06	9.04863e+06	0.966681727455182	/
nodiff	Heptadecasphinganine	1.01673e+07	1.37101e+07	7.33049e+06	0.180495988017281	/
nodiff	Heptanoic acid, ethyl ester	1.70497e+07	2.41028e+07	2.8208e+07	0.327248301325097	/
nodiff	Hetisine	2.01307e+06	2.07751e+06	2.36072e+06	0.814058484962508	/
nodiff	Hexadecylacetylglycerol	7.67942e+06	9.02665e+06	8.10185e+06	0.562573641465322	/
nodiff	Hexaethylene glycol	6.20687e+06	6.52868e+06	7.42341e+06	0.778312222174347	/
nodiff	Hexamethylcyclotrisiloxane	1.40182e+07	1.38054e+07	1.20333e+07	0.341340586410255	/
nodiff	Hexylamine	4.21437e+07	4.41342e+07	3.88503e+07	0.319675247050353	/
nodiff	Histidine	6.21553e+08	9.36124e+08	8.85562e+08	0.442506633133254	/
nodiff	hydrocortisone 21-acetate	1.44579e+07	1.35512e+07	1.52385e+07	0.926276834292414	/
nodiff	Hydrocortisone 21-hemisuccinate	3.50849e+06	2.7097e+06	3.70749e+06	0.679932108671493	/
nodiff	Hydroquinone	1.34854e+07	1.39225e+07	1.58992e+07	0.437349306841578	/
nodiff	Hydroxyproline	4.1558e+06	6.8724e+06	3.48172e+06	0.204654279891085	/
nodiff	Hypoxanthine	6.81599e+08	3.70097e+08	8.87019e+08	0.583009308316025	/
nodiff	Imazalil	1.58227e+07	1.73279e+07	1.70783e+07	0.882289456355572	/
nodiff	Indole-3-acetamide	7.94264e+06	7.14406e+06	6.85372e+06	0.622281336022783	/
nodiff	Indole-3-pyruvic acid	5.94273e+06	6.7655e+06	4.85476e+06	0.552324740684531	/
nodiff	Irgarol	1.42611e+06	1.47361e+06	1.42548e+06	0.970111075634343	/
nodiff	Isoliquiritigenin	1.91392e+06	1.67866e+06	3.5488e+06	0.315714511424797	/
nodiff	Isoproterenol	6.06115e+07	5.40889e+07	5.90745e+07	0.264534836016557	/
nodiff	Kanamycin a	6.36248e+06	6.68898e+06	5.80765e+06	0.132996007796894	/
nodiff	Khellin	1.95273e+09	2.2343e+09	1.66921e+09	0.323163635332937	/
nodiff	L-carnitine	2.57631e+08	2.08834e+08	2.29989e+08	0.37283684781912	/
nodiff	L-deprenyl	1.01213e+09	1.02026e+09	1.0653e+09	0.955213704016427	/
nodiff	L-glutarylcarnitine	2.7107e+07	2.2575e+07	2.17506e+07	0.550507783637865	/
nodiff	L-leucyl-l-proline	2.36719e+08	1.96572e+08	1.88154e+08	0.187839198039563	/
nodiff	L-methionine	3.51011e+07	3.79564e+07	3.14719e+07	0.686824472991896	/
nodiff	L-palmitoylcarnitine	8.26142e+07	8.05966e+07	9.47921e+07	0.461826344697699	/
nodiff	L-pipecolic acid	1.39754e+08	1.58737e+08	1.43032e+08	0.757995778448402	/
nodiff	L-propionylcarnitine	2.63459e+07	1.81098e+07	2.18196e+07	0.600600704778196	/
nodiff	L-saccharopine	2.6522e+07	2.005e+07	2.71401e+07	0.596277474343416	/
nodiff	Lappaconitine	4.50901e+06	3.47119e+06	4.69399e+06	0.645615835431288	/
nodiff	Lauroyl-l-carnitine	1.11727e+08	1.08592e+08	1.2764e+08	0.888628695816838	/
nodiff	Lauryldimethylamine oxide	6.0024e+07	6.31342e+07	6.37618e+07	0.825764229853217	/
nodiff	Leu-Met-Arg	3.06879e+06	2.17218e+06	3.38879e+06	0.616185752078327	/
nodiff	Leucine	5.28407e+07	1.75608e+06	8.279e+06	0.24393896867043	/
nodiff	Leukotriene b4 dimethylamide	1.1039e+07	1.3413e+07	1.54802e+07	0.540096467018102	/
nodiff	Levamisole	3.76992e+06	4.53384e+06	4.07769e+06	0.760334942307735	/
nodiff	Lidocaine	1.28741e+08	3.15496e+06	1.07452e+08	0.520197631061111	/
nodiff	Lignan j1	6.51514e+07	6.42486e+07	5.83748e+07	0.816962034451387	/
nodiff	Ligustrazine hcl	5.05188e+06	4.46001e+06	3.37344e+06	0.182212323052257	/
nodiff	Lincomycin	1.39149e+07	9.97872e+06	1.37216e+07	0.665030697512804	/
nodiff	Linezolid	1.3935e+06	1.26673e+06	1.2562e+06	0.604472302426497	/
nodiff	Linoelaidic acid	9.32589e+06	9.22374e+06	9.23883e+06	0.999557976609388	/
nodiff	Linoleic acid methyl ester	3.45664e+07	1.53083e+07	2.40752e+07	0.217025303317538	/
nodiff	Linoleoylcarnitine	1.14861e+08	9.87292e+07	1.20661e+08	0.543603182291074	/
nodiff	Lobelanidine	2.88131e+07	3.67392e+07	4.25156e+07	0.544000053661592	/
nodiff	Lontrel	3.94837e+07	3.56563e+07	3.213e+07	0.640874450145729	/
nodiff	Loperamide	5.32328e+06	2.44496e+06	2.06732e+06	0.220072280988694	/
nodiff	Lorazepam	3.14942e+06	3.63241e+06	2.81385e+06	0.488947033533573	/
nodiff	Lpc 18:2	5.29676e+09	4.72169e+09	5.31691e+09	0.577188508391781	/
nodiff	Lufenuron	471848	490111	457900	0.966430765608051	/
nodiff	Lupanine	2.3393e+06	2.18962e+06	2.01824e+06	0.904405998913928	/
nodiff	Lycobetaine	2.79512e+06	2.83733e+06	2.62092e+06	0.883898819495527	/
nodiff	Lysine	1.17983e+08	1.05442e+08	1.20922e+08	0.773808333248634	/
nodiff	Mafenide	5.40709e+06	5.65507e+06	5.27685e+06	0.738853614715612	/
nodiff	Malaoxon	2.52731e+08	2.33458e+08	2.62936e+08	0.957368114597755	/
nodiff	Maltol	1.61581e+07	1.88038e+07	1.63903e+07	0.50592047133602	/
nodiff	Marmesin	1.09838e+06	509843	732075	0.468630217279315	/
nodiff	Maslinic acid	8.6943e+06	6.4087e+06	9.36336e+06	0.499538792749489	/
nodiff	Matairesinol	1.307e+07	1.07835e+07	1.14324e+07	0.594978859633868	/
nodiff	Matrine	1.87139e+06	1.60347e+06	1.72397e+06	0.849614295949983	/
nodiff	Melamine	1.1584e+09	1.21667e+09	1.17275e+09	0.403044590626094	/
nodiff	Menadione	4.23456e+06	5.09528e+06	3.97504e+06	0.341170686172107	/
nodiff	Menaquinone 4	4.80337e+06	2.36919e+06	5.71368e+06	0.578243607948209	/
nodiff	Meperidine	6.67071e+06	6.04619e+06	6.75641e+06	0.936155962152522	/
nodiff	Mescaline	7.81745e+06	6.94418e+06	7.42578e+06	0.163638738947815	/
nodiff	Met-Gly-Arg	3.51588e+06	3.98261e+06	3.50321e+06	0.738586852876815	/
nodiff	Met-Met-Arg	4.52349e+07	7.67038e+07	5.5889e+07	0.135169171858559	/
nodiff	Met-Val-Lys	2.36053e+07	1.94309e+07	2.00697e+07	0.646292705900652	/
nodiff	Metalaxyl	1.13268e+06	1.25026e+06	1.47151e+06	0.832508899407003	/
nodiff	Methabenzthiazuron	2.31063e+07	2.3877e+07	2.03667e+07	0.744070679080645	/
nodiff	Methanone, [1-(2-hydroxypentyl)-1h-indol-3-yl](2,2,3,3-tetramethylcyclopropyl)-	2.14494e+07	3.32363e+07	3.35217e+07	0.131210248126922	/
nodiff	Methapyrilene	1.47613e+07	1.40618e+07	1.59831e+07	0.617708460692546	/
nodiff	Methaqualone	611316	1.13898e+06	1.26023e+06	0.44136054222093	/
nodiff	Methoxsalen	1.04508e+07	1.02254e+07	1.25482e+07	0.0718428347886427	/
nodiff	Methoxyfenozide	885776	842731	777369	0.802869367079632	/
nodiff	Methyl (1-(cyclohexylmethyl)-1h-indole-3-carbonyl)-l-valinate	9.55896e+06	8.68378e+06	1.03683e+07	0.753537810317797	/
nodiff	Methyl 2-[4-ethenyl-2,6-dihydroxy-3-(3-hydroxyprop-1-en-2-yl)-4-methylcyclohexyl]prop-2-enoate	1.50362e+06	890139	964789	0.109778756723524	/
nodiff	Methyl 5,6-diacetyloxy-10-hydroxy-2,4b,7,7,10a,12a-hexamethyl-12-methylidene-1,4,8-trioxo-4a,5,6,6a,9,10,10b,11-octahydronaphtho[1,2-h]isochromene-2-carboxylate	760667	690679	682923	0.697855199666227	/
nodiff	Methyldopa	4.90322e+06	4.02418e+06	5.63754e+06	0.510161798490693	/
nodiff	Methylguanidine	1.24307e+07	1.22352e+07	1.1999e+07	0.988519771661681	/
nodiff	Methyprylon	8.39307e+06	1.09084e+07	6.95286e+06	0.559859573707098	/
nodiff	Methysticin	7.15064e+06	5.77973e+06	3.87471e+06	0.285543383861132	/
nodiff	Metronidazole	6.15589e+07	865250	642921	0.376741040385719	/
nodiff	Mevastatin	3.07475e+07	2.37693e+07	2.88302e+07	0.760722820320346	/
nodiff	Milrinone	2.16938e+06	3.15168e+06	1.20229e+06	0.370257676363947	/
nodiff	Miltefosine	1.40567e+06	1.43973e+06	1.31489e+06	0.927516870288093	/
nodiff	Monomethyl glutaric acid	2.98822e+07	2.55426e+07	2.27214e+07	0.390460600193318	/
nodiff	Morpholine	2.94378e+07	5.08832e+07	3.98441e+07	0.0824762815078978	/
nodiff	Moxonidine	1.18319e+06	1.39647e+06	1.54448e+06	0.120997843502528	/
nodiff	Myclobutanil	2.29579e+07	1.74865e+07	2.48577e+07	0.588694991716065	/
nodiff	Myriocin	2.01447e+07	1.9312e+07	2.25055e+07	0.92523304257753	/
nodiff	Myristamine oxide	1.00247e+08	1.06541e+08	1.05724e+08	0.635081739949325	/
nodiff	Myristicine	5.85082e+06	6.03926e+06	6.43204e+06	0.896565622890495	/
nodiff	N-.alpha.-acetyl-l-ornithine	3.09076e+08	2.0926e+08	2.52706e+08	0.294526223941214	/
nodiff	N-(1-amino-3,3-dimethyl-1-oxobutan-2-yl)-1-pentyl-1h-indole-3-carboxamide	2.9867e+07	2.28419e+07	3.44343e+07	0.25185244699594	/
nodiff	N-(dodecanoyl)-1-.beta.-glucosyl-sphing-4-enine	1.11712e+07	1.23638e+07	1.24183e+07	0.633622570122803	/
nodiff	N-(dodecanoyl)sphing-4-enine-1-phosphate	6.79679e+06	4.86302e+06	6.83615e+06	0.635051143657579	/
nodiff	N-(eicosanoyl)sphingosine	9.20071e+06	8.43366e+06	7.34412e+06	0.6785453150079	/
nodiff	N-(octadecanoyl)sphing-4-enine-1-phosphocholine	1.37911e+07	1.94271e+07	1.64759e+07	0.377640311796175	/
nodiff	N-[1-(4-methoxy-6-oxopyran-2-yl)-2-methylpropyl]acetamide	8.8317e+06	1.14352e+07	1.60264e+07	0.406511140656934	/
nodiff	N-3-oxohexadec-11z-enoyl-l-homoserine lactone	3.16157e+06	3.27517e+06	3.36726e+06	0.954005904326626	/
nodiff	N-acetyl-d-galactosamine	2.06053e+06	2.25447e+06	1.87235e+06	0.798912126509523	/
nodiff	N-acetyl-s-geranylgeranyl-l-cysteine	690579	1.00053e+06	477316	0.529911528854407	/
nodiff	N-acetylhistidine	1.99876e+07	2.05667e+07	2.12868e+07	0.846050200689766	/
nodiff	N-acetylneuraminic acid, 2,3-dehydro-2-deoxy-	3.77232e+06	1.10725e+07	7.88603e+06	0.597785663779012	/
nodiff	N-acetylsphingosine	5.80678e+06	7.28391e+06	6.57362e+06	0.565026357227407	/
nodiff	N-acetylsulfamethoxazole	5.21825e+07	3.65122e+06	1.38322e+06	0.384718416611711	/
nodiff	N-alpha-acetyl-l-lysine	1.99477e+08	2.07193e+08	2.1273e+08	0.953025423550801	/
nodiff	N-arachidonoyl-.gamma.-aminobutyric acid	6.4861e+06	9.67411e+06	8.40402e+06	0.364597707754879	/
nodiff	N-arachidonylmaleimide	9.43093e+07	1.05655e+08	1.34421e+08	0.519462688923471	/
nodiff	N-docosanoyl-4-sphingenyl-1-o-phosphorylcholine	8.26344e+07	7.2016e+07	8.18166e+07	0.874133247959439	/
nodiff	N-ethylaniline	3.22735e+07	2.99912e+07	3.16706e+07	0.948034771819281	/
nodiff	N-lauroyl-d-erythro-sphinganine	1.36292e+08	1.39753e+08	1.27863e+08	0.849514618343713	/
nodiff	N-lauroyl-d-erythro-sphingosylphosphorylcholine	2.71834e+07	2.77187e+07	2.1982e+07	0.768195990273437	/
nodiff	N-methyl-l-alanine	6.80059e+07	7.52348e+07	8.31603e+07	0.314880674481307	/
nodiff	N-myristoylsphinganine	5.4581e+08	5.41313e+08	4.87215e+08	0.774239621077319	/
nodiff	N-nervonoyl-d-erythro-sphingosylphosphorylcholine	8.27188e+06	1.58969e+07	6.22378e+06	0.39321389598406	/
nodiff	N-octadecylamine	1.82117e+06	2.14233e+06	1.53663e+06	0.428596751445285	/
nodiff	N-octanoylsphingosine	9.56658e+06	1.18994e+07	1.03386e+07	0.438508116401659	/
nodiff	N-oleoyl-d-erythro-sphingosylphosphorylcholine	5.21666e+08	5.33252e+08	5.67322e+08	0.90839698346933	/
nodiff	N-palmitoyl-d-sphingosine	1.21058e+07	1.109e+07	9.18483e+06	0.497573194833566	/
nodiff	N-phenyl-2-naphthylamine	2.48367e+07	2.27863e+07	2.4595e+07	0.865689802267167	/
nodiff	N-stearoylsphinganine	9.43555e+07	8.74096e+07	7.16837e+07	0.422422137980491	/
nodiff	N6-(1-iminoethyl)-l-lysine	1.02221e+06	1.23068e+06	1.26169e+06	0.632162775195368	/
nodiff	N8-acetylspermidine	1.1735e+06	1.42251e+06	1.33248e+06	0.670886995654479	/
nodiff	Nandrolone	2.96464e+06	3.24969e+06	3.20499e+06	0.839659713527909	/
nodiff	Napelline	5.39693e+06	6.07048e+06	7.2976e+06	0.616073406400165	/
nodiff	Naphthol as-bi .beta.-d-galactopyranoside	7.01125e+06	8.21978e+06	5.21787e+06	0.13360360206723	/
nodiff	Neopentyl glycol	6.06358e+06	5.94074e+06	5.93533e+06	0.9299540863151	/
nodiff	Ng,ng-dimethyl-l-arginine	2.60382e+08	2.579e+08	2.55548e+08	0.978153326738534	/
nodiff	Niflumic acid	7.0725e+07	8.00572e+07	6.99021e+07	0.640532415235244	/
nodiff	Noratropine	1.82211e+08	1.70112e+08	1.92386e+08	0.17053796661744	/
nodiff	Nordihydroguaiaretic acid	2.7152e+07	2.08008e+07	2.91737e+07	0.59596626089702	/
nodiff	Normorphine	2.6539e+06	2.53267e+06	2.12384e+06	0.586608068035377	/
nodiff	Nudifloramide	5.45524e+07	6.15406e+07	6.29339e+07	0.838433789958425	/
nodiff	Nylidrin	1.52858e+07	1.55922e+07	1.85765e+07	0.673565279715739	/
nodiff	O-acetyl-l-serine	7.56538e+07	6.53647e+07	5.9622e+07	0.339103459348286	/
nodiff	O-phenylphenol	3.1455e+07	3.07335e+07	3.51605e+07	0.419112181498561	/
nodiff	O-succinyl-l-homoserine	1.16432e+07	8.25843e+06	8.65396e+06	0.240430475586012	/
nodiff	Octaethylene glycol	2.41731e+07	2.52785e+07	2.32655e+07	0.861893556110384	/
nodiff	Octaethylporphyrin	2.23752e+06	1.36265e+06	1.54898e+06	0.312929153557554	/
nodiff	Octanoylcarnitine	2.45917e+08	2.13731e+08	2.23373e+08	0.933852488218601	/
nodiff	Oleyl anilide	2.77716e+07	4.04063e+07	3.74198e+07	0.554705122789615	/
nodiff	Oligomycin a	1.80549e+07	1.46824e+07	1.62114e+07	0.777901418837583	/
nodiff	Oligomycin b	3.28828e+06	3.3022e+06	2.76643e+06	0.654752147590276	/
nodiff	Omethoate	9.94449e+06	1.21713e+07	1.31538e+07	0.305040183778768	/
nodiff	Ondansetron	5.43952e+06	4.35534e+06	5.49562e+06	0.822437345888235	/
nodiff	Osthole	8.38248e+06	9.3084e+06	8.41151e+06	0.94324287946695	/
nodiff	Oxamniquine	2.0393e+07	1.70776e+07	1.95822e+07	0.959211227950892	/
nodiff	Oxandrolone	9.64688e+06	9.468e+06	1.42123e+07	0.148962378913902	/
nodiff	Oxaprozin	7.89541e+07	8.86679e+07	8.08504e+07	0.784229574556701	/
nodiff	Oxazepam	2.65713e+08	2.96872e+08	2.41271e+08	0.537302573779526	/
nodiff	Oxybutynin	1.50971e+07	1.58903e+07	1.55426e+07	0.980754941284067	/
nodiff	Palmitoyl ethanolamide	1.15753e+07	1.2777e+07	1.20255e+07	0.571766380494531	/
nodiff	Palmitoyl sphingomyelin	3.74659e+09	4.00506e+09	4.3366e+09	0.378587418027663	/
nodiff	Pantothenic acid	2.40131e+06	2.13171e+06	2.66806e+06	0.728007653687345	/
nodiff	Parthenolide	2.14896e+07	2.09354e+07	2.23308e+07	0.769249047097642	/
nodiff	Pentaethylene glycol	6.20786e+07	5.8552e+07	6.97949e+07	0.729676738441258	/
nodiff	Pentazocine	3.00561e+08	2.75111e+08	2.28919e+08	0.335892085614821	/
nodiff	Pentostatin	3.32115e+06	3.63469e+06	3.64586e+06	0.167400957039155	/
nodiff	Pentoxazone	7.63e+06	6.35087e+06	5.48424e+06	0.0830223584280555	/
nodiff	Perifosine	425327	930333	689672	0.54465831593244	/
nodiff	Permethrin	3.8083e+06	4.34328e+06	4.85736e+06	0.612323808215275	/
nodiff	Perseitol	6.77613e+08	7.33662e+08	6.12783e+08	0.659378704324091	/
nodiff	Phe-Asp-Lys	8.42713e+06	9.26421e+06	8.82363e+06	0.743953639190205	/
nodiff	Phenylephrine	2.95816e+06	904512	1.86202e+06	0.0527487873107747	PR-2-PR-1
nodiff	Phosalone	574547	487607	536671	0.870074413531861	/
nodiff	Phthalic anhydride	1.79177e+06	1.80991e+06	1.99203e+06	0.773627445554261	/
nodiff	Phytosphingosine	3.43596e+08	3.4189e+08	1.58678e+08	0.147902088730236	/
nodiff	Piceatannol	2.88633e+07	3.26394e+07	2.94662e+07	0.742045242923539	/
nodiff	Picloram	1.07447e+06	1.32205e+06	1.06987e+06	0.169884011319463	/
nodiff	Pimonidazole	7.8089e+06	3.7225e+06	3.08364e+06	0.32477999509917	/
nodiff	Pinoxaden	3.37532e+06	3.33069e+06	3.36682e+06	0.997053946299632	/
nodiff	Pipamperone	5.32782e+08	6.1365e+08	5.41556e+08	0.294930773983892	/
nodiff	Piperidine	2.42867e+08	2.30611e+08	2.23996e+08	0.912592459862865	/
nodiff	Piperine	7.20022e+07	8.42041e+07	1.43798e+08	0.742704605297514	/
nodiff	Piperonyl sulfoxide	1.69023e+07	1.25232e+07	1.81045e+07	0.583199897083286	/
nodiff	Pirimicarb	1.36947e+07	1.12002e+07	1.04939e+07	0.130915354450237	/
nodiff	Pirinixic acid	8.90366e+06	9.8452e+06	8.71606e+06	0.76389031301437	/
nodiff	Platensimycin	2.51633e+06	1.73914e+06	1.52419e+06	0.227648867225521	/
nodiff	Podophyllotoxin	1.39137e+06	1.7609e+06	1.21761e+06	0.302640814807919	/
nodiff	Praziquantel	1.26679e+07	9.40761e+06	8.86506e+06	0.295496857631196	/
nodiff	Primisulfuron-methyl	3.95366e+06	4.48372e+06	5.07816e+06	0.384845937985194	/
nodiff	Pristimerin	1.76161e+07	1.91872e+07	1.73748e+07	0.415676957841852	/
nodiff	Pro-hyp	5.89806e+07	6.41331e+07	6.35623e+07	0.867675159902027	/
nodiff	Pro-ile	1.12469e+07	8.4983e+06	6.36133e+06	0.151416718345718	/
nodiff	Pro-Trp	9.65462e+08	1.00949e+09	1.03909e+09	0.570064172362472	/
nodiff	Prolintane	4.01398e+08	3.92767e+08	4.41394e+08	0.271784617789033	/
nodiff	Propanoic acid, 2-[[4-[2-[[(cyclohexylamino)carbonyl](4-cyclohexylbutyl)amino]ethyl]phenyl]thio]-2-methyl-	4.84558e+06	4.43934e+06	3.34353e+06	0.198762671825315	/
nodiff	Propazine	2.92559e+07	2.81415e+07	2.68336e+07	0.849748870562156	/
nodiff	Propranolol	4.31344e+07	4.21253e+07	4.7983e+07	0.84851699399783	/
nodiff	Prostaglandin f2.alpha. isopropyl ester	4.40808e+06	5.11176e+06	5.7021e+06	0.753072067983994	/
nodiff	Prostaglandin g2	7.40249e+06	5.51124e+06	7.94492e+06	0.557567113132879	/
nodiff	Psychosine	565883	685949	535576	0.492859810787491	/
nodiff	Purpurin	1.61927e+08	1.71766e+08	1.51449e+08	0.792791478174876	/
nodiff	Pygenic acid c	1.93686e+06	2.04926e+06	2.67866e+06	0.41303442220503	/
nodiff	Pyraflufen-ethyl	2.61456e+07	2.30888e+07	2.67321e+07	0.424674831477068	/
nodiff	Pyrantel	5.1997e+07	4.82676e+07	5.46243e+07	0.885299085867194	/
nodiff	Pyridaben	3.98207e+07	4.7256e+07	4.13072e+07	0.554723690635523	/
nodiff	Pyridoxine	1.15457e+06	1.26573e+06	1.01194e+06	0.555739207176276	/
nodiff	Pyrrolidine	1.18895e+07	7.96139e+06	1.00406e+07	0.273767260762216	/
nodiff	Quercetin 3'-methyl ether	6.0434e+06	7.42891e+06	6.47927e+06	0.661274885942341	/
nodiff	Quinate	1.81982e+08	1.79036e+08	1.89747e+08	0.949839805951462	/
nodiff	Quinolin-2-ol	4.80191e+06	7.1064e+06	5.02016e+06	0.244333697413705	/
nodiff	Quinoline-2,4-diol	1.43886e+07	7.73128e+06	7.4657e+06	0.393877787938612	/
nodiff	Rac-4-sulfoxypropranolol	2.11767e+06	2.26836e+06	2.21456e+06	0.949972333740886	/
nodiff	Reserpic acid	1.13181e+07	8.66081e+06	1.05588e+07	0.348701348299897	/
nodiff	Retinene	2.38005e+07	2.01406e+07	2.51737e+07	0.673184916188105	/
nodiff	Rhein	2.49507e+06	1.99018e+06	2.98258e+06	0.480777538851805	/
nodiff	Rucaparib	1.38336e+07	1.53847e+07	1.32189e+07	0.703810074814211	/
nodiff	S-allyl-l-cysteine	1.15186e+06	1.61882e+06	1.68879e+06	0.393596377625957	/
nodiff	S-lactoylglutathione	1.74232e+06	1.79404e+06	1.77125e+06	0.966172679274741	/
nodiff	S(-)-cathinone	1.1805e+06	1.8312e+06	1.65429e+06	0.268963735522561	/
nodiff	Salannin	6.03135e+06	5.71853e+06	5.83647e+06	0.82316907067804	/
nodiff	Salicin	5.2246e+06	4.41842e+06	5.57643e+06	0.920936008306319	/
nodiff	Salinomycin	747226	750876	751201	0.989054339496034	/
nodiff	Sarafloxacin	5.88574e+06	8.33889e+06	7.10669e+06	0.3659514402613	/
nodiff	Sarsasapogenin	1.44108e+06	1.95771e+06	1.01546e+06	0.247928174880082	/
nodiff	Schweinfurthin e	1.06556e+07	8.30142e+06	1.31387e+07	0.621329514681769	/
nodiff	Scutellarin	5.35614e+06	4.23087e+06	4.02249e+06	0.402017143575897	/
nodiff	Senecionine	1.69313e+06	1.5655e+06	1.85586e+06	0.656855370967089	/
nodiff	Ser-Pro	2.47091e+06	5.5407e+06	5.24861e+06	0.430834834003696	/
nodiff	Sesamin	4.00358e+06	3.6773e+06	3.9944e+06	0.704130048390202	/
nodiff	Shikonin	3.26831e+07	3.61353e+07	3.47099e+07	0.884873964807307	/
nodiff	Simazine	1.41869e+06	1.34271e+06	1.46832e+06	0.920997112298289	/
nodiff	Sofalcone	664213	507635	762990	0.5721862783049	/
nodiff	Solasodine	1.29207e+07	1.28976e+07	1.97189e+07	0.368784717515222	/
nodiff	Solstitialin a 13-acetate	5.54079e+07	5.11476e+07	5.94227e+07	0.53602902195269	/
nodiff	Sphingosine	6.58501e+07	2.44184e+06	1.99603e+06	0.198513814227628	/
nodiff	Stachydrine	5.29972e+08	5.55902e+08	9.96909e+08	0.433169321245635	/
nodiff	Stearoyl ethanolamide	7.63025e+06	7.76233e+06	8.72972e+06	0.577955518682111	/
nodiff	Stearoylcarnitine	8.64639e+08	1.02063e+09	9.53684e+08	0.460517504903922	/
nodiff	Stigmasta-4,22-dien-3-one	8.53715e+06	9.21536e+06	9.62048e+06	0.695642068244144	/
nodiff	Succinic acid n,n-dimethylhydrazide	4.44782e+07	1.28048e+07	1.44408e+07	0.378089865722854	/
nodiff	Sucralose	8.38347e+06	1.00764e+07	9.89159e+06	0.701428166911497	/
nodiff	Sulfallate	1.01828e+07	9.73707e+06	1.55862e+07	0.0967823891159619	/
nodiff	Sulfamethazine	2.81995e+07	2.88951e+07	3.43706e+07	0.442303473845259	/
nodiff	Sulfisoxazole	7.25028e+06	9.85985e+06	7.1973e+06	0.141368666292467	/
nodiff	Sulforaphane	5.02436e+06	7.14706e+06	5.50916e+06	0.405873785236753	/
nodiff	Sulfuretin	1.53954e+07	1.79992e+07	1.67886e+07	0.720099385673079	/
nodiff	Swainsonine	3.1855e+06	4.70468e+06	2.83459e+06	0.502757923533662	/
nodiff	Tebutam	2.224e+06	2.42066e+06	2.1972e+06	0.948698214520899	/
nodiff	Tenofovir	4.61019e+06	4.43806e+06	3.85631e+06	0.604596939524151	/
nodiff	Terbutaline	4.02017e+07	1.35401e+07	4.17886e+06	0.243202421319555	/
nodiff	Terfenadine	1.25205e+07	8.13813e+06	4.8842e+06	0.0791958894199297	/
nodiff	Testosterone decanoate	4.92109e+06	3.19338e+06	3.31927e+06	0.444061140000152	/
nodiff	Testosterone enanthate	1.01942e+07	1.01715e+07	1.48487e+07	0.173230660267274	/
nodiff	Tetradecanedioic acid	7.34531e+06	7.07777e+06	8.24678e+06	0.875755064691909	/
nodiff	Tetradecylamine	1.74966e+06	1.74834e+06	1.82147e+06	0.973107751227445	/
nodiff	Tetraethylene glycol	2.03107e+07	2.17685e+07	2.63865e+07	0.648577529486734	/
nodiff	Tetraethylene glycol monomethyl ether	1.02972e+07	9.59349e+06	1.21186e+07	0.715712826524962	/
nodiff	Tetraglyme	1.15543e+07	1.24943e+07	1.43474e+07	0.835465847596864	/
nodiff	Tetrahydro-l-biopterin	1.10695e+07	1.00999e+07	1.36477e+07	0.332486915550675	/
nodiff	Tetrahydrogambogic acid	1.1679e+07	1.06693e+07	1.24328e+07	0.946055880046296	/
nodiff	Tetrahydrozoline	1.58761e+07	1.11042e+07	1.31264e+07	0.749942560539721	/
nodiff	Tetrazolo[1,5-b]pyridazine, 6-(phenylsulfinyl)-	1.70271e+07	1.59261e+07	1.47806e+07	0.831590892890203	/
nodiff	Thifensulfuron-methyl	1.02317e+06	1.08027e+06	648469	0.269275885740926	/
nodiff	Thiobencarb	1.79386e+06	1.66819e+06	1.42141e+06	0.518487344997435	/
nodiff	Thioetheramide-PC	5.6036e+07	5.53079e+07	5.15541e+07	0.861219126653649	/
nodiff	Thioetheramidephosphatidylcholine	2.10867e+08	2.0854e+08	2.14409e+08	0.983325034856278	/
nodiff	Thiophene, 5-bromo-2-(4-fluorophenyl)-3-[4-(methylsulfonyl)phenyl]-	3.56494e+06	3.89926e+06	2.99655e+06	0.251771974988468	/
nodiff	Thunalbene	2.68965e+07	1.72356e+07	1.98317e+07	0.666865632460801	/
nodiff	Thymidine 5'-monophosphate	1.40506e+08	1.31742e+08	1.03604e+08	0.347429581437942	/
nodiff	Thyrotropin-releasing hormone	1.75721e+07	2.03629e+07	1.87594e+07	0.751726712973045	/
nodiff	Tiamulin	4.25747e+08	3.50565e+08	3.58051e+08	0.25191114734356	/
nodiff	Tomatidin	1.09093e+07	9.71599e+06	1.22824e+07	0.551880941895029	/
nodiff	Tozasertib	893641	638556	965161	0.55018458852164	/
nodiff	Trachelanthine	2.27971e+06	2.17279e+06	2.3734e+06	0.94494984349099	/
nodiff	Trans-4-(aminomethyl)cyclohexanecarboxylic acid	6.91356e+06	7.59538e+06	7.08414e+06	0.889344109636586	/
nodiff	Trans-traumatic acid	2.9308e+07	2.70578e+07	2.63581e+07	0.461515273099578	/
nodiff	Trans-zeatin	1.30955e+07	8.35203e+06	1.42733e+07	0.381239827629442	/
nodiff	Transfluthrin	1.29214e+08	1.49148e+08	9.7179e+07	0.142663196352845	/
nodiff	Triazophos	1.43467e+07	1.63397e+07	1.40413e+07	0.734324682809672	/
nodiff	Trichlamide	4.16598e+06	5.18576e+06	3.66015e+06	0.223364804054348	/
nodiff	Triclabendazole	876284	798937	745993	0.892798074891781	/
nodiff	Triethanolamine	9.26031e+06	8.47119e+06	1.131e+07	0.563001878596519	/
nodiff	Triethyl citrate	574442	4.07191e+06	2.06957e+06	0.405097750314989	/
nodiff	Triflumuron	2.479e+07	3.15289e+07	2.5213e+07	0.457510575277334	/
nodiff	Trigonelline	8.70045e+07	2.73634e+08	2.79445e+08	0.49290490876033	/
nodiff	Trihexyphenidyl	1.53874e+07	1.50555e+07	1.6349e+07	0.974286307979301	/
nodiff	Trimethylamine n-oxide	2.03219e+08	2.67483e+08	2.50955e+08	0.76927066876229	/
nodiff	Trinexapac-ethyl	2.04833e+07	2.02148e+07	1.9542e+07	0.776594586359462	/
nodiff	Trioxsalen	1.1738e+06	1.31878e+06	1.50124e+06	0.468250392819905	/
nodiff	Urea, n-[4-[4-amino-1-(1-methylethyl)-1h-pyrazolo[3,4-d]pyrimidin-3-yl]phenyl]-n'-[3-(trifluoromethyl)phenyl]-	1.04544e+07	1.53046e+07	1.15939e+07	0.176769847241011	/
nodiff	Ursodeoxycholic acid	2.99276e+06	2.39823e+06	1.79e+06	0.58081067348127	/
nodiff	Val-Pro-Arg	1.73725e+07	1.95816e+07	1.9138e+07	0.952979393181557	/
nodiff	Vasicinone	8.56759e+06	3.02699e+07	8.91584e+06	0.319199297299227	/
nodiff	Veratramine	1.00454e+07	1.3874e+07	1.4998e+07	0.501862071251739	/
nodiff	Vincamine	7.74557e+06	1.31014e+07	8.74356e+06	0.578759747423883	/
nodiff	Xanthosine	3.52475e+06	466788	667060	0.385333812566524	/
nodiff	Xestospongin c	9.16779e+07	1.03788e+08	1.04044e+08	0.566690358363605	/
nodiff	Yangonin	3.73541e+07	3.01219e+07	2.34055e+07	0.162585999194372	/
nodiff	Z-ligustilide	6.21463e+06	6.56909e+06	7.19289e+06	0.487025559851239	/
nodiff	Zaleplon	1.3383e+06	896491	1.47517e+06	0.413197059370674	/
nodiff	Zanamivir	1.1311e+07	8.243e+06	1.22081e+07	0.55077333907168	/
nodiff	Zearalenone	6.61988e+06	9.37325e+06	9.62408e+06	0.290207804346681	/
nodiff	Zerumbone	1.08364e+08	1.56424e+08	1.41127e+08	0.273013647449271	/
nodiff	Zingerone	6.18536e+06	4.44452e+06	6.34969e+06	0.41070327529441	/
nodiff	.beta.-cyano-l-alanine	1.24092e+08	1.21794e+08	1.47888e+08	0.365503901362083	/
nodiff	.beta.-tocotrienol	1.69577e+07	1.73345e+07	2.17183e+07	0.692447007865011	/
nodiff	(+)-.gamma.-tocopherol	2.22763e+07	2.12198e+07	2.23081e+07	0.974852073411632	/
nodiff	(+)-6-aminopenicillanic acid	3.37909e+07	3.89868e+07	3.1886e+07	0.563396103465479	/
nodiff	(+)-pinoresinol	9.00394e+06	5.02824e+06	9.75511e+06	0.643682261924503	/
nodiff	(1-acetyloxy-3-hydroxy-6,8a-dimethyl-7-oxo-3-propan-2-yl-2,3a,4,8-tetrahydro-1h-azulen-4-yl) 4-hydroxybenzoate	1.35817e+07	1.35345e+07	1.90391e+07	0.539360654580224	/
nodiff	(2-{[3-hydroxy-2-tetradecanamidooctadec-4-en-1-yl phosphonato]oxy}ethyl)trimethylazanium	5.13643e+07	5.82067e+07	5.79591e+07	0.790050848846598	/
nodiff	(2-aminoethoxy)[2-[docosa-4.7.10.13.16.19-hexaenoyloxy]-3-[octadeca-1.9-dien-1-yloxy]propoxy]phosphinic acid	4.34206e+07	7.74643e+07	6.32287e+07	0.100299585550673	/
nodiff	(2-aminoethoxy)[3-[hexadec-1-en-1-yloxy]-2-[icosa-5.8.11.14-tetraenoyloxy]propoxy]phosphinic acid	6.64421e+08	8.22922e+08	9.01972e+08	0.463549043705688	/
nodiff	(2r,3s,4as,7r,8r,8as)-2,3,4'-trihydroxy-4,4,7,8a-tetramethylspiro[2,3,4a,5,6,7-hexahydro-1h-naphthalene-8,2'-7,8-dihydro-3h-furo[2,3-e]isoindole]-6'-one	1.53298e+08	3.59283e+07	4.17859e+07	0.113292515226639	/
nodiff	(4e,8e)-10-(4-hydroxy-6-methoxy-7-methyl-3-oxo-1h-2-benzofuran-5-yl)-4,8-dimethyldeca-4,8-dienoic acid	1.25183e+08	6.71482e+07	7.81411e+07	0.288631021969099	/
nodiff	(6e)-8-methyl-6-nonenoic acid	4.68273e+07	2.77148e+07	3.46142e+07	0.220475538741271	/
nodiff	(9z,12e)-15,16-dihydroxyoctadeca-9,12-dienoic acid	3.11856e+07	2.40865e+07	2.47955e+07	0.352344997685469	/
nodiff	(e,2s,3r,4r,5s)-4-acetyloxy-2-amino-3,5,14-trihydroxyicos-6-enoic acid	6.68343e+06	4.60121e+06	4.7166e+06	0.329313121153175	/
nodiff	(r)-2-hydroxystearic acid	3.79611e+07	4.41045e+07	5.58268e+07	0.216081315259948	/
nodiff	(s)-perillic acid	9.51915e+07	9.41734e+07	8.92802e+07	0.962105104138254	/
nodiff	[(4e)-7-acetyloxy-6-hydroxy-2-methyl-10-oxo-2,3,6,7,8,9-hexahydrooxecin-3-yl] (e)-but-2-enoate	2.99274e+07	2.5743e+07	2.46761e+07	0.858631042833045	/
nodiff	[6]-gingerol	2.17966e+08	1.76828e+08	1.57034e+08	0.409948898042921	/
nodiff	[glu1] trh	2.26137e+07	2.07955e+07	2.67144e+07	0.624037161130042	/
nodiff	1-(1z-octadecenyl)-2-(4z,7z,10z,13z,16z,19z-docosahexaenoyl)-sn-glycero-3-phosphoethanolamine	1.47783e+07	1.88496e+07	1.57705e+07	0.721090283810919	/
nodiff	1-(1z-octadecenyl)-2-(5z,8z,11z,14z-eicosatetraenoyl)-sn-glycero-3-phosphoethanolamine	3.27206e+07	3.95182e+07	4.02971e+07	0.726434925075816	/
nodiff	1-aminocyclopropanecarboxylic acid	1.04342e+07	1.39937e+07	1.26376e+07	0.126517109751348	/
nodiff	1-Hexadecanoyl-2-(9Z,12Z-octadecadienoyl)-sn-glycero-3-phosphoric acid	5.79577e+06	5.67215e+06	5.5834e+06	0.863783767600446	/
nodiff	1-hexadecanoyl-2-sn-glycero-3-phosphate	1.64257e+07	1.6347e+07	1.73596e+07	0.346699753048011	/
nodiff	1-hydroxy-2-naphthoic acid	7.64006e+08	7.04864e+08	4.11447e+07	0.44236658766749	/
nodiff	1-methylhydantoin	1.42978e+07	8.47694e+06	7.95963e+06	0.501290243640014	/
nodiff	1-naphthol	9.13881e+06	7.9119e+06	7.47394e+06	0.581202381560069	/
nodiff	1-o-(9z-octadecenyl)-sn-glycero-2,3-cyclic-phosphate	1.64003e+06	1.74384e+06	2.13917e+06	0.678472466372879	/
nodiff	1-o-octyl-2-o-(n-methylcarbamoyl)-sn-glyceryl-3-phosphorylcholine	7.58307e+06	1.06593e+07	1.59531e+07	0.219317943106729	/
nodiff	1-octadecanoyl-sn-glycero-3-phospho-(1'-myo-inositol)	3.19133e+06	3.37089e+06	4.53487e+06	0.235502949061627	/
nodiff	1-palmitoyl-2-arachidonoyl-sn-glycero-3-phosphocholine	1.34245e+08	1.20849e+08	9.47166e+07	0.182424763657234	/
nodiff	1-palmitoyl-2-hydroxy-sn-glycero-3-phospho-(1'-rac-glycerol)	1.27402e+06	1.01508e+06	1.47172e+06	0.611041352471497	/
nodiff	1-palmitoyl-2-hydroxy-sn-glycero-3-phosphoethanolamine	1.03542e+08	8.61067e+07	9.03473e+07	0.420021213665489	/
nodiff	1-Palmitoyl-2-oleoyl-phosphatidylglycerol	2.31648e+06	3.08847e+06	2.41541e+06	0.757528413100983	/
nodiff	1-stearoyl-2-hydroxy-sn-glycero-3-phosphate	6.91988e+06	6.85542e+06	8.18956e+06	0.44058797127685	/
nodiff	1-stearoyl-2-hydroxy-sn-glycero-3-phosphocholine	5.35499e+07	6.13087e+07	5.4272e+07	0.465052097916913	/
nodiff	1-stearoyl-2-linoleoyl-sn-glycero-3-phosphocholine	3.76741e+08	3.36096e+08	4.18179e+08	0.254118678064995	/
nodiff	1,2-dioleoyl-sn-glycero-3-phosphate	4.22378e+06	5.97855e+06	5.53123e+06	0.138892223669643	/
nodiff	1,2-dioleoyl-sn-glycero-3-phospho-(1'-myo-inositol-3',4'-bisphosphate)	4.07719e+07	4.71367e+07	3.59471e+07	0.488862166481516	/
nodiff	1,2-dipalmitoyl-sn-glycero-3-phosphoethanolamine	2.25309e+07	1.71111e+07	1.74446e+07	0.485769213580119	/
nodiff	1,2,3-benzenetriol	2.87005e+06	3.05686e+06	3.39563e+06	0.760035994515588	/
nodiff	1,3-Dimethyluric acid	1.4126e+08	1.80321e+08	1.18517e+08	0.399110554614209	/
nodiff	1,4-bis[(p-hydroxyphenethyl)amino]anthraquinone	1.36651e+06	1.77941e+06	1.26119e+06	0.743077197414663	/
nodiff	1,4-butynediol	4.73041e+07	4.84479e+07	4.63286e+07	0.992938340465102	/
nodiff	1.alpha.-methyl-5.alpha.-androstan-3.alpha.-ol-17-one glucuronide	7.60902e+07	8.09386e+07	7.62667e+07	0.914730808302246	/
nodiff	10,12-tricosadiynoic acid	5.23339e+06	4.58748e+06	6.40059e+06	0.603313147748338	/
nodiff	11beta-hydroxyprogesterone	1.23448e+07	8.42352e+06	1.1162e+07	0.477367434439523	/
nodiff	12,13-dihydroxy-9z-octadecenoic acid	1.54257e+07	1.90151e+07	2.3453e+07	0.600938733944522	/
nodiff	12(13)-epoxy-9z-octadecenoic acid	4.45116e+07	5.06044e+07	5.09888e+07	0.537705795748415	/
nodiff	14,17,20,23,26,29-dotriacontahexaenoic acid, (14z,17z,20z,23z,26z,29z)-	4.46229e+08	3.91262e+08	4.53027e+08	0.784259252838053	/
nodiff	16-hydroxyhexadecanoic acid	3.68168e+07	3.87143e+07	3.62865e+07	0.971955543449363	/
nodiff	16-phenoxytetranorprostaglandin a2	4.63509e+09	3.61757e+09	4.46218e+09	0.437027020738228	/
nodiff	16,16-dimethylprostaglandin f2.alpha.	4.72616e+06	3.34695e+06	4.85948e+06	0.652681436442995	/
nodiff	16,19,22,25,28,31-tetratriacontahexaenoic acid, (all-z)-	5.66967e+07	5.30364e+07	8.0333e+07	0.354687895782504	/
nodiff	17-keto-4(z),7(z),10(z),13(z),15(e),19(z)-docosahexaenoic acid	1.51788e+07	2.63817e+07	2.46342e+06	0.200797875117995	/
nodiff	17,20-dimethylprostaglandin f1.alpha.	1.99381e+08	1.91725e+08	2.39866e+08	0.839987915335985	/
nodiff	18.beta.-glycyrrhetinic acid	6.06699e+07	1.75248e+08	1.47047e+08	0.0635579326395574	/
nodiff	1h-indazole-1-pentanoic acid, 3-[[[1-(aminocarbonyl)-2-methylpropyl]amino]carbonyl]-	587166	514481	641122	0.425197728757193	/
nodiff	1h-indazole-1-pentanoic acid, 3-[[[1-(aminocarbonyl)-2,2-dimethylpropyl]amino]carbonyl]-	1.1487e+07	9.24026e+06	1.14605e+07	0.836097989704215	/
nodiff	1h-indole-3-propanoic acid	3.11915e+07	4.7126e+08	3.39187e+07	0.349417116978603	/
nodiff	2-(2-hydroxybut-3-en-2-yl)-3a,6,6,9a-tetramethyl-2,4,5,5a,7,8,9,9b-octahydro-1h-benzo[e][1]benzofuran-4,5-diol	9.62556e+07	8.91e+07	7.50644e+07	0.240980193656107	/
nodiff	2-aminoethylphosphonic acid	5.62631e+07	7.53649e+07	5.51385e+07	0.288710873339032	/
nodiff	2-arachidonoyl-1-stearoyl-sn-glycero-3-phosphoethanolamine	5.31136e+08	5.90457e+08	5.27353e+08	0.612869251258343	/
nodiff	2-benzothiazolsulfonic acid	1.64656e+07	1.42288e+07	2.29046e+07	0.0808781468028145	/
nodiff	2-docosahexaenoyl-1-stearoyl-sn-glycero-3-phosphoethanolamine	2.33076e+08	2.72577e+08	2.56248e+08	0.417109647177308	/
nodiff	2-hydroxy-3-isopropyl-6-methylbenzoic acid	4.26193e+07	5.52731e+07	3.3939e+07	0.318055537317815	/
nodiff	2-hydroxy-3-methylbutyric acid	7.98912e+07	5.62038e+07	5.70434e+07	0.284129993802569	/
nodiff	2-hydroxy-4-methoxy-3,5-bis(3-methylbut-2-enyl)-6-(2-phenylethyl)benzoic acid	3.4907e+06	3.01714e+06	3.13928e+06	0.973636557016342	/
nodiff	2-hydroxyanthraquinone	1.10186e+08	7.68915e+07	8.05993e+07	0.273202231944286	/
nodiff	2-hydroxymyristic acid	6.17497e+06	5.9731e+06	6.87964e+06	0.710201204065104	/
nodiff	2-keto-D-Gluconic acid	3.85978e+06	3.73912e+06	5.16715e+06	0.20809276066363	/
nodiff	2-mercaptoethanesulfonic acid	3.14126e+07	4.14411e+07	3.04165e+07	0.489785902586099	/
nodiff	2-naphthalenesulfonic acid	4.00523e+07	4.37473e+07	4.85218e+07	0.523184059408042	/
nodiff	2-Oxoadipic acid	1.55458e+08	1.52492e+08	1.59404e+08	0.857761140183068	/
nodiff	2-oxooctanoic acid	1.0003e+07	1.08443e+07	9.45278e+06	0.696057827496802	/
nodiff	2-pentanone, 5-[3-(4-hydroxybenzoyl)-1h-indol-1-yl]-	1.90187e+07	1.81066e+07	2.03661e+07	0.193174066964911	/
nodiff	2-phosphonoethylphosphonic acid	1.09316e+09	2.5355e+09	1.57566e+09	0.572726594195944	/
nodiff	2,3-dinor-8-isoprostaglandin-f2.alpha.	8.73984e+06	7.86665e+06	8.32295e+06	0.834750816221195	/
nodiff	2,4-diaminobenzenesulfonic acid	1.06176e+10	1.30505e+10	1.36396e+10	0.895231745963405	/
nodiff	2,4,6-trichlorophenol	7.08948e+08	5.34093e+08	5.0676e+08	0.472544485060723	/
nodiff	2,5-dimethoxy-2'-hydroxychalcone	1.6373e+07	7.51331e+06	7.21016e+06	0.359974563993302	/
nodiff	2,5-furandicarboxylic acid	6.73795e+07	6.25057e+07	7.64341e+07	0.820246661365643	/
nodiff	2,6-dihydroxybenzoic acid	3.11526e+07	2.74261e+07	3.87507e+07	0.691422897393641	/
nodiff	2'-chloro-2-hydroxy-5-methylbenzophenone	6.89408e+07	1.84527e+08	2.21477e+08	0.601350112010834	/
nodiff	2s-amino-4-phosphonobutyric acid	6.40147e+06	9.83759e+06	7.94596e+06	0.481808270311983	/
nodiff	3-(cyclohexylamino)-2-hydroxy-1-propanesulfonic acid	3.1703e+06	3.05638e+06	3.72885e+06	0.755619494330377	/
nodiff	3-deacetylkhivorin	1.94969e+06	1.6681e+06	1.76958e+06	0.674029071767374	/
nodiff	3-dehydrocholic acid	4.458e+06	6.36171e+06	7.25201e+06	0.673206177286393	/
nodiff	3-dehydroepiandrosterone sulfate	7.45212e+09	7.17596e+09	9.71111e+09	0.211752971225973	/
nodiff	3-furancarboxylic acid, tetrahydro-4-methylene-2-octyl-5-oxo-, (2r,3s)-	1.92762e+07	1.55707e+07	1.63573e+07	0.617136571568423	/
nodiff	3-hydroxy-4-methoxycinnamic acid	2.82307e+08	1.81514e+08	1.75383e+08	0.654527026210526	/
nodiff	3-hydroxy-5,5,8a-trimethyl-3,4,4a,6,7,8-hexahydronaphthalene-2-carboxylic acid	2.6827e+07	3.10672e+07	2.74379e+07	0.781021811869114	/
nodiff	3-hydroxybutyric acid	9.69149e+07	1.26936e+08	2.25005e+08	0.165138869209807	/
nodiff	3-Hydroxycapric acid	4.63379e+06	6.10625e+06	6.61851e+06	0.214230015500819	/
nodiff	3-hydroxydodecanoic acid	3.09669e+07	4.76873e+07	4.95447e+07	0.427697007035528	/
nodiff	3-hydroxymyristic acid	1.49667e+07	1.52897e+07	1.61983e+07	0.968660389631623	/
nodiff	3-hydroxyoctadecanoic acid	4.02308e+07	3.69291e+07	4.04799e+07	0.833348838582864	/
nodiff	3-hydroxyoctanoic acid	1.64915e+07	1.83971e+07	1.89563e+07	0.798661847529285	/
nodiff	3-hydroxyphenylacetic acid	3.40357e+08	4.16308e+08	4.442e+08	0.896150549098917	/
nodiff	3-iodobenzoic acid	3.29692e+07	5.85314e+07	7.29424e+09	0.383671333286929	/
nodiff	3-methoxy-4-hydroxyphenylglycol sulfate	6.05035e+07	5.90794e+07	7.87033e+07	0.301619753679824	/
nodiff	3-methyl-2-oxopentanoate	9.54608e+09	1.00408e+10	9.89368e+09	0.897104506531674	/
nodiff	3-methylthiopropionate	4.9539e+07	5.44376e+07	4.73539e+07	0.364883066858611	/
nodiff	3-oxo-4-cholestenoic acid	4.6445e+06	4.2149e+06	5.15698e+06	0.798579461317736	/
nodiff	3-quinolinecarboxylic acid, 7,8-dichloro-1,4-dihydro-4-oxo-	2.32231e+06	805167	1.56257e+06	0.553302361516556	/
nodiff	3,4-dihydroxyacetophenone	1.47878e+07	1.89028e+07	1.62565e+07	0.482025104731904	/
nodiff	3,4-dihydroxycinnamic acid (l-alanine methyl ester) amide	3.57595e+07	3.1279e+07	3.99311e+07	0.663458885523546	/
nodiff	3,5-di-tert-butyl-4-hydroxybenzoic acid	7.34699e+07	5.01825e+07	4.48155e+07	0.404341799783533	/
nodiff	3,7-Dimethyluric acid	4.41441e+07	5.41192e+07	4.90488e+07	0.197262893399707	/
nodiff	3.beta.,7.alpha.-dihydroxy-5-cholestenoic acid	3.84968e+07	3.14311e+07	4.3114e+07	0.185294927961799	/
nodiff	3',4'-methylenedioxyorobol	2.58928e+08	2.77633e+08	2.59924e+08	0.292682561598736	/
nodiff	3',5'-cyclic inosine monophosphate	1.47509e+08	1.18816e+08	1.52656e+08	0.877040449728507	/
nodiff	4-(2-hydroxyethyl)piperazine-1-ethanesulfonic acid	1.67201e+10	2.04172e+10	1.58777e+10	0.442770879109505	/
nodiff	4-(butylamino)benzoic acid	4.10849e+07	4.75409e+07	2.9293e+07	0.447222174674928	/
nodiff	4-hexylresorcinol	1.55371e+07	1.3026e+07	1.54766e+07	0.714235424832746	/
nodiff	4-hydroxyquinoline	7.47928e+07	6.13069e+07	7.68344e+07	0.794423344241144	/
nodiff	4-isoxazolepropanoic acid, .alpha.-amino-2,3-dihydro-5-methyl-3-oxo-	3.09127e+06	2.89028e+06	3.37133e+06	0.465881819821034	/
nodiff	4-morpholinopropanesulfonic acid	545393	505935	472879	0.807101176885601	/
nodiff	4-pregnen-17.alpha., 20.beta.-diol-3-one-20-sulfate	1.059e+08	9.10412e+07	1.26485e+08	0.390528491265018	/
nodiff	4-pyridoxic acid	4.77859e+07	6.73684e+07	2.75333e+07	0.410648059912603	/
nodiff	4,4'-sulfonylbisphenol	9.51288e+06	8.69491e+06	1.45266e+07	0.152384746579375	/
nodiff	4,6-dinitro-o-cresol	1.32347e+08	1.25515e+08	1.4558e+08	0.465888045204894	/
nodiff	5-azauracil	1.52954e+07	1.3136e+07	1.62594e+07	0.342448433173065	/
nodiff	5-benzoyl-4-hydroxy-2-methoxybenzenesulfonic acid	2.01594e+07	2.34661e+07	1.8965e+07	0.593154561746192	/
nodiff	5-heptenoic acid, 7-[(1r,2r,3s,5s)-2-[(1e,3s)-3-(2,3-dihydro-1h-inden-2-yl)-3-hydroxy-1-propen-1-yl]-3-fluoro-5-hydroxycyclopentyl]-, (5z)-	1.72432e+07	1.78006e+07	1.80979e+07	0.995758352039927	/
nodiff	5-methoxyindoleacetate	4.12065e+06	2.02582e+06	2.19144e+06	0.466318608374355	/
nodiff	5,8,11,14-eicosatetraynoic acid	1.18332e+07	6.26986e+06	1.47227e+07	0.80834373999129	/
nodiff	5.alpha.-androstan-3.alpha.,17.beta.-diol-o-3-.beta.-glucuronic acid	6.72318e+06	5.6258e+06	8.91074e+06	0.239155127342703	/
nodiff	5(s),14(r)-lipoxin b4	1.9556e+06	1.78844e+06	2.55293e+06	0.35240515816071	/
nodiff	5s,12r-dihydroxy-6z,8e,10e,14z-eicosatetraene-1,20-dioic acid	1.08638e+07	5.0833e+06	2.87898e+07	0.590281435698295	/
nodiff	6-hydroxymelatonin	2.64398e+08	2.9695e+08	2.60382e+08	0.686903972294883	/
nodiff	7-demethylsuberosin	6.91231e+06	5.25471e+06	6.15782e+06	0.674775058251691	/
nodiff	7-hydroxycoumarin	5.01816e+06	5.09835e+06	4.83298e+06	0.992643749012249	/
nodiff	7-methylguanine	5.18291e+08	5.95764e+08	5.13211e+08	0.600750201057217	/
nodiff	7.alpha.-hydroxy-3-oxo-4-cholestenoic acid	1.12657e+08	1.05046e+08	1.22645e+08	0.736222515490337	/
nodiff	7.alpha.,17.alpha.-dimethyl-5.beta.-androstane-3.alpha.,17.beta.-diol glucuronide	7.00207e+07	6.62956e+07	6.41877e+07	0.952192825977195	/
nodiff	8-bromoadenosine-cyclic-monothiophosphate	1.78682e+07	1.62953e+07	1.90897e+07	0.474385908544229	/
nodiff	8-chlro-1-tetrahydronorharmanone	4.71603e+06	4.67419e+06	3.93345e+06	0.499818133699561	/
nodiff	8phic8spc	6.32249e+06	3.19131e+06	3.25694e+06	0.06155435161119	/
nodiff	9-deoxy-9-methylene-16,16-dimethylprostaglandin e2	9.31913e+06	7.45241e+06	1.15518e+07	0.2939761069571	/
nodiff	9-phenanthrol	1.85312e+07	2.18597e+07	2.40788e+07	0.110820253509902	/
nodiff	9,11-methane-epoxyprostaglandin f1.alpha.	8.27142e+06	7.03951e+06	1.48443e+07	0.380419839949568	/
nodiff	9cl-pf3ons (9-chlorohexadecafluoro-3-oxanonane-1-sulfonate) (major component of f-53b)	2.41249e+07	2.52009e+07	2.06253e+07	0.785986587144927	/
nodiff	Acetaminophen sulfate	3.75274e+07	3.44817e+07	7.37067e+07	0.800381604455239	/
nodiff	Acetol	2.0891e+07	1.89689e+07	2.39344e+07	0.286528755994231	/
nodiff	Acetylglycine	1.40009e+07	1.35929e+07	1.38176e+07	0.990675345076973	/
nodiff	Adenine	3.38132e+07	2.13408e+07	2.07058e+07	0.641116204594263	/
nodiff	Adipic acid	2.23141e+07	2.75258e+07	1.9717e+07	0.261903346244965	/
nodiff	Alisol a 24-acetate	1.5982e+07	1.83336e+07	1.27226e+07	0.808292613644164	/
nodiff	All-trans-4-ketoretinoic acid	4.71981e+07	1.57172e+07	8.10376e+07	0.0845529468456968	/
nodiff	Alpha-ketoisovaleric acid	1.18227e+09	9.91554e+08	1.20036e+09	0.598142627895883	/
nodiff	alpha-Tocopherol (Vitamin E)	8.86247e+07	1.03564e+08	8.34825e+07	0.622658730687169	/
nodiff	Amastatin	4.70165e+07	2.03431e+07	1.91633e+07	0.328245200772074	/
nodiff	Antipain	1.20606e+07	4.07755e+07	2.21509e+07	0.526300318999979	/
nodiff	Arachidonic acid (peroxide free)	1.42406e+09	1.57103e+09	1.30644e+09	0.502702647446343	/
nodiff	Artesunate	7.3184e+08	7.872e+08	1.17412e+09	0.247087096971446	/
nodiff	Asiatic acid	3.34174e+07	1.57043e+07	1.38838e+07	0.362384714281046	/
nodiff	Asn-Gly	3.08177e+06	1.71222e+06	2.47889e+06	0.282855379792789	/
nodiff	Asp-Asn	3.41289e+08	2.21216e+08	3.31557e+08	0.683896955210219	/
nodiff	Asp-His	9.59229e+06	1.11776e+07	9.05604e+06	0.498324058816873	/
nodiff	Asp-Trp	2.20631e+06	2.16484e+06	1.55323e+06	0.381654507317816	/
nodiff	Atorvastatin	3.78654e+07	3.75344e+07	4.66216e+07	0.544684486785306	/
nodiff	Azelaic acid	1.91994e+06	1.67227e+06	1.91099e+06	0.240775172311919	/
nodiff	Behenic acid	1.7662e+07	2.70423e+07	2.4228e+07	0.564968886483958	/
nodiff	Bergaptol	1.74646e+08	3.76027e+08	1.21698e+08	0.577429151213113	/
nodiff	Beta-elemonic acid	1.5052e+07	1.23862e+07	1.7379e+07	0.550990755975919	/
nodiff	Biphenylindanone a	1.6231e+07	2.32328e+07	1.95846e+07	0.497504017548124	/
nodiff	Bisphenol af	1.01137e+08	1.19665e+08	1.1803e+08	0.894943318273454	/
nodiff	Calciferol	2.44171e+07	2.16432e+07	2.06592e+07	0.73310611232524	/
nodiff	Capric acid	3.94362e+07	3.67528e+07	4.04249e+07	0.886034148057825	/
nodiff	Celastrol	7.83895e+06	6.44335e+06	7.6386e+06	0.690390691391679	/
nodiff	Chenodeoxycholic acid 24-acyl-.beta.-d-glucuronide	1.26273e+06	1.51774e+06	1.34627e+06	0.973404570135138	/
nodiff	Cholesterol 3-sulfate	9.66625e+06	1.04815e+07	9.91863e+06	0.911680011473115	/
nodiff	Cholesteryl sulfate	8.7578e+08	9.85915e+08	1.01036e+09	0.822454508484781	/
nodiff	Cholic acid	6.69318e+06	6.31281e+06	5.83589e+06	0.970301485477261	/
nodiff	Chorismic acid	1.72623e+08	1.47364e+08	1.56026e+08	0.77416657497173	/
nodiff	Chymostatin	982907	1.30223e+06	1.4548e+06	0.672302166462299	/
nodiff	Cis-.delta.2-11-methyldodecenoic acid	2.00617e+07	2.27907e+07	3.4718e+07	0.776267586170251	/
nodiff	Cis-4,7,10,13,16,19-docosahexaenoic acid	1.00077e+09	1.53806e+09	1.22857e+09	0.206298770136103	/
nodiff	Cis-7,10,13,16-docosatetraenoic acid	1.63647e+08	1.83375e+08	1.87839e+08	0.756019634088101	/
nodiff	Cis-aconitate	3.75974e+07	4.91181e+07	4.79884e+07	0.544954974529986	/
nodiff	Cis,cis-muconic acid	1.33556e+10	1.4509e+10	1.3965e+10	0.499851213350121	/
nodiff	Citraconic acid	3.90797e+07	4.94745e+07	4.86977e+07	0.570363436630689	/
nodiff	Citrate	3.31585e+08	3.44104e+08	3.86562e+08	0.890261224883438	/
nodiff	Coniferyl aldehyde	1.52359e+07	1.82921e+07	2.22528e+07	0.659505771809174	/
nodiff	Cyclohexanesulfamic acid	5.52163e+06	1.77229e+06	7.73584e+06	0.549999333485685	/
nodiff	Cys-Cys	1.55494e+10	1.62006e+10	1.52753e+10	0.142817615287493	/
nodiff	Cys-Gln	5.71605e+07	5.37153e+07	5.11161e+07	0.813382845400021	/
nodiff	Cytidine	1.30021e+07	9.93108e+06	1.29248e+07	0.272636177663431	/
nodiff	D-2-aminobutyric acid	2.63083e+07	2.54936e+07	2.51153e+07	0.949177888243742	/
nodiff	D-2-phosphoglyceric acid	1.24954e+06	982283	3.33504e+07	0.384386250183911	/
nodiff	D-allose	9.45291e+07	1.14513e+08	9.16888e+07	0.789558169744814	/
nodiff	D-galacturonic acid	2.34642e+09	2.60877e+09	2.53473e+09	0.812206408262092	/
nodiff	D-glucarate	1.52567e+07	1.5766e+07	1.35782e+07	0.859461063045355	/
nodiff	D-gluconate	4.54591e+07	4.00769e+07	4.76196e+07	0.732762796616678	/
nodiff	D-Glucono-1,5-lactone	9.91431e+07	1.25477e+08	9.02969e+07	0.487492052004372	/
nodiff	D-glucosamine 1-phosphate	6.04667e+07	4.35516e+06	6.69865e+06	0.382064800096478	/
nodiff	D-glucuronic acid	3.50276e+07	4.46853e+07	4.50257e+07	0.700801126406085	/
nodiff	D-glutamine	3.93582e+08	3.55352e+08	3.48493e+08	0.698956531002459	/
nodiff	D-Mannose	3.08558e+07	7.64956e+06	5.62364e+07	0.327039608851968	/
nodiff	D-myo-inositol-3,4,5,6-tetraphosphate	1.90359e+08	2.15173e+08	1.74676e+08	0.897647769571088	/
nodiff	D-Quinovose	4.94293e+07	4.14518e+07	5.2838e+07	0.747551047228044	/
nodiff	D-ribose	1.87281e+08	2.28493e+08	2.14884e+08	0.518638756324893	/
nodiff	D-saccharic acid 1,4-lactone	1.0875e+07	1.41215e+07	1.24353e+07	0.680954622896366	/
nodiff	D-turanose	2.26882e+07	2.30694e+07	2.64611e+07	0.924448563774422	/
nodiff	Daidzein 4'-sulfate	4.10514e+07	2.44211e+07	4.83856e+07	0.570059159385881	/
nodiff	Daidzin	2.95631e+07	5.65301e+07	4.00987e+07	0.512155904882219	/
nodiff	Datiscetin	1.2148e+07	1.26655e+07	1.07914e+07	0.641714600249162	/
nodiff	Dauricine	5.59261e+07	6.34688e+07	6.07093e+07	0.616698082398196	/
nodiff	Dehydrotumulosic acid	4.63588e+07	7.93002e+07	7.3637e+07	0.466648942612018	/
nodiff	Demethylbellidifolin	1.41633e+09	1.80322e+09	1.59628e+09	0.869544968913574	/
nodiff	Deoxycholic acid	2.44498e+08	2.39553e+08	2.62951e+08	0.92633592094192	/
nodiff	Deoxyguanosine	5.9107e+07	6.58117e+07	7.27605e+07	0.693125244110735	/
nodiff	Deoxyinosine	2.11287e+08	2.49895e+08	1.99291e+08	0.431242047757158	/
nodiff	Deoxythymidine 5'-phosphate (dTMP)	1.12174e+08	2.0261e+08	7.53093e+07	0.644584726633438	/
nodiff	Desmethylverapamil	1.38917e+06	1.30852e+06	1.70255e+06	0.747836392960937	/
nodiff	Diazoxide	1.15534e+07	1.06322e+07	1.13713e+07	0.140285847212001	/
nodiff	Difenacoum	6.51098e+06	9.26414e+06	9.82973e+06	0.321283841472004	/
nodiff	Dihydrofolic acid	7.82859e+06	7.57272e+06	7.40234e+06	0.980407298903863	/
nodiff	Dimethylbenzimidazole	1.89085e+08	1.95344e+08	1.87583e+08	0.260030583004547	/
nodiff	Dinoseb	2.61275e+08	2.96725e+08	2.41098e+08	0.479203645024869	/
nodiff	Dl-3,4-dihydroxyphenyl glycol	2.34062e+07	2.90516e+07	2.62478e+07	0.8024917998187	/
nodiff	Dl-a-hydroxybutyric acid	1.6282e+08	2.16576e+08	3.11913e+08	0.506637545274871	/
nodiff	Dl-lactate	4.55922e+09	3.0487e+09	4.81567e+09	0.383738586435381	/
nodiff	DL-phenylalanine	1.61322e+08	1.45651e+08	1.3241e+08	0.276088255737486	/
nodiff	DL-serine	6.68923e+07	4.79647e+07	5.93494e+07	0.274098384648066	/
nodiff	DL-tryptophan	5.84176e+07	6.66946e+07	5.53331e+07	0.557759038151366	/
nodiff	Dodecanoic acid	1.51912e+08	1.75414e+08	1.78388e+08	0.861609440917451	/
nodiff	Dodecyl phosphate	1.53388e+06	1.59348e+06	1.35297e+06	0.0991611307514899	/
nodiff	Dopamine	2.77526e+07	2.89749e+07	2.93719e+07	0.953274916308712	/
nodiff	Eicosenoic acid	1.65064e+08	2.46147e+08	2.30915e+08	0.125310684196552	/
nodiff	Embelin	1.62161e+08	1.37405e+08	2.16696e+08	0.106950337612638	/
nodiff	Enterostatin human	3.16827e+07	3.30352e+07	3.35812e+07	0.899556288217973	/
nodiff	Erdosteine thioacid	3.92423e+09	4.8191e+09	4.3177e+09	0.850554735700315	/
nodiff	Estrone glucuronide	2.85296e+07	2.67915e+07	3.28585e+07	0.730495527187238	/
nodiff	Ethyl laurate	1.92586e+07	1.74871e+07	1.84252e+07	0.370064600339802	/
nodiff	Ethylenediaminetetraacetic acid	1.08649e+10	1.18326e+10	1.00195e+10	0.615167975166336	/
nodiff	Etidronic acid	5.92744e+08	6.09e+08	9.06228e+08	0.868525916270579	/
nodiff	Etodolac	1.24159e+08	9.97687e+07	1.36207e+08	0.283941878307644	/
nodiff	Fa 12:1+1o	3.7355e+07	3.14095e+07	3.88528e+07	0.899839475877507	/
nodiff	Fa 16:0-d3	8.15235e+06	9.05167e+06	9.88398e+06	0.0670402342088948	/
nodiff	Fa 18:2+2o	3.3001e+07	3.32072e+07	3.99261e+07	0.633119529364752	/
nodiff	Farnesyl pyrophosphate	3.143e+06	3.00942e+06	4.33671e+06	0.345092236487395	/
nodiff	Fenhexamid	1.77415e+06	1.84574e+06	1.75748e+06	0.976026171708678	/
nodiff	Fenoxaprop	4.73445e+07	3.0504e+07	3.14438e+07	0.194465675460419	/
nodiff	Gatifloxacin	6.43442e+07	7.70968e+07	9.033e+07	0.919265793988702	/
nodiff	Geranyl diphosphate	1.01457e+09	9.11063e+08	1.10223e+09	0.828002220129799	/
nodiff	Ginkgetin	1.81668e+06	3.56521e+07	1.22388e+07	0.23249556947172	/
nodiff	Gln-glu	2.32927e+07	2.61685e+07	1.80585e+07	0.0618143141471873	/
nodiff	Gly-His-Lys	9.41888e+08	1.04027e+09	1.07459e+09	0.479394827209141	/
nodiff	Glyceric acid	1.86059e+07	1.79822e+07	2.27296e+07	0.842530810400987	/
nodiff	Glycerol	1.00391e+07	1.08066e+07	1.09442e+07	0.507546976544914	/
nodiff	Glycerophosphate(2)	2.64809e+07	6.7446e+06	8.9051e+06	0.338429517886086	/
nodiff	Glycine	9.88316e+06	1.2021e+07	1.06328e+07	0.51625449694162	/
nodiff	Glycocholic acid	5.68882e+07	6.27842e+07	6.73022e+07	0.727355847558923	/
nodiff	Glycodeoxycholic acid	1.51136e+06	306695	202455	0.0537069297989555	/
nodiff	Glycolate	5.75265e+07	5.47119e+07	5.5885e+07	0.801113987290033	/
nodiff	Glyphosine	665540	520961	533430	0.624813593272029	/
nodiff	Guanidinoethyl sulfonate	5.32774e+06	5.3004e+06	5.9853e+06	0.728141106595919	/
nodiff	Guanidinosuccinic acid	1.31069e+07	1.38327e+07	1.55155e+07	0.851829277249371	/
nodiff	Harmine	8.20123e+06	1.17149e+07	7.7951e+06	0.377057061753811	/
nodiff	Heptadecanoic acid	1.28255e+08	1.52017e+08	1.39234e+08	0.558255526711064	/
nodiff	Hexacosanoic acid	3.04111e+07	3.54666e+07	3.18472e+07	0.82030536558674	/
nodiff	Hexadecanedioic acid	5.98484e+06	6.8812e+06	5.9046e+06	0.754978085159311	/
nodiff	Hexylglutathione	3.71811e+07	2.79025e+07	3.79904e+07	0.367238508167887	/
nodiff	Homocitrate	8.53533e+06	8.75833e+06	7.94848e+06	0.905873712791822	/
nodiff	Homogentisic acid	2.36933e+06	1.82375e+06	2.53352e+06	0.74966801509127	/
nodiff	Hydrocinnamic acid	1.22151e+08	1.11233e+08	7.11068e+07	0.775123198507938	/
nodiff	Hydroquinidine	1.30672e+09	1.39446e+09	1.45662e+09	0.64651652535947	/
nodiff	Hymeglusin	1.49544e+06	1.14219e+06	1.65868e+06	0.611387207067856	/
nodiff	Imazosulfuron	1.20985e+07	8.7868e+06	8.73684e+06	0.266361532820573	/
nodiff	Indole	3.34169e+08	3.4662e+08	3.25396e+08	0.906759119536461	/
nodiff	Indoleacetic acid	5.37901e+06	3.5802e+06	4.32642e+06	0.756668657506256	/
nodiff	Indoleacrylic acid	1.14926e+07	4.79374e+07	9.34666e+06	0.341638451884629	/
nodiff	Indolelactic acid	4.77787e+07	5.05906e+07	4.66173e+07	0.874510863718978	/
nodiff	Indoxyl sulfate	5.16822e+09	4.31489e+09	5.42132e+09	0.80963615431153	/
nodiff	Inosine	2.19416e+08	2.10779e+08	1.95541e+08	0.756303559530458	/
nodiff	Inosine 5'-monophosphate	3.76996e+07	4.95403e+07	3.95717e+07	0.768148604817271	/
nodiff	Irbesartan	1.36054e+08	1.52621e+08	1.79528e+08	0.899402063238142	/
nodiff	Isocitric acid	6.54458e+09	3.25263e+09	5.17713e+09	0.127289753873752	/
nodiff	Isodeoxycholic acid	9.53996e+06	8.94644e+06	7.94581e+06	0.889565962561116	/
nodiff	Isofraxidin	2.34529e+07	2.62804e+07	2.26596e+07	0.730329552475378	/
nodiff	Isogentisin	7.54353e+07	6.51184e+07	9.23944e+07	0.956037798307119	/
nodiff	Isoguvacine	2.34495e+08	2.46371e+08	2.50211e+08	0.0595410363474288	/
nodiff	Isoleucine	3.43011e+08	3.21081e+08	2.83532e+08	0.592181415147205	/
nodiff	Isoliquiritin	5.2532e+08	6.33898e+08	5.60658e+08	0.8572396541344	/
nodiff	Isovaleric acid	1.08496e+08	9.76934e+07	1.13863e+08	0.563246357111548	/
nodiff	Itaconic acid	1.74167e+07	1.07026e+07	1.52208e+07	0.130884111947508	/
nodiff	Kojic acid	2.44271e+08	2.60155e+08	2.20836e+08	0.64473697528013	/
nodiff	L-(+)-erythrulose	1.99473e+08	2.7333e+08	2.77739e+08	0.513655523079214	/
nodiff	L-alaninamide, n-[2-[2-(hydroxyamino)-2-oxoethyl]-4-methyl-1-oxopentyl]-3-(2-naphthalenyl)-l-alanyl-	1.05104e+08	1.08656e+08	9.77232e+07	0.984607813659489	/
nodiff	L-aspartic acid	2.52896e+06	2.60324e+06	2.53987e+06	0.775055701151207	/
nodiff	L-citrulline	4.45034e+06	8.80633e+06	1.25927e+07	0.642943312153904	/
nodiff	L-glutathione, reduced	1.42707e+07	1.41345e+07	1.32322e+07	0.898243557015544	/
nodiff	L-gulono-1,4-lactone	3.8684e+08	3.28526e+08	3.93525e+08	0.715914964070218	/
nodiff	L-homocitrulline	4.04563e+07	2.36507e+07	4.96801e+07	0.420022296109162	/
nodiff	L-leucine, n-acetyl	8.59317e+06	8.84987e+06	9.50752e+06	0.900561743055157	/
nodiff	L-pyroglutamic acid	7.30023e+08	7.86837e+08	8.01719e+08	0.933107966031929	/
nodiff	Lanosterol	2.08444e+08	1.87431e+08	2.05492e+08	0.862546916542811	/
nodiff	Leukotriene b3	1.52047e+07	7.94338e+06	9.88823e+06	0.175377787943516	/
nodiff	Leukotriene b4	1.80203e+07	1.57387e+07	1.98655e+07	0.621493192873977	/
nodiff	Leukotriene f4	4.20126e+07	5.29023e+07	2.80332e+07	0.584924572353352	/
nodiff	Lichesterinic acid	3.51046e+06	2.27347e+06	5.17073e+06	0.508176668372553	/
nodiff	Limaprost	5.30533e+07	5.1133e+07	5.32029e+07	0.974365943813016	/
nodiff	Linoleic acid	9.05483e+09	9.05906e+09	1.07409e+10	0.442599056697405	/
nodiff	Linoleoylglycine	3.8052e+07	4.50926e+07	4.6138e+07	0.607686886066049	/
nodiff	Lithocholic acid	8.07606e+06	4.21934e+06	3.31022e+06	0.296999634034862	/
nodiff	Lithocholylglycine	2.07879e+06	1.2004e+06	817077	0.0522492872354263	PR-3-PR-1
nodiff	Lonidamine	160896	199513	171861	0.754080034503483	/
nodiff	Loureirin a	7.49211e+06	6.86395e+06	5.62621e+06	0.563943535345937	/
nodiff	Loxistatin acid	865011	1.21836e+06	1.13631e+06	0.864306114574824	/
nodiff	Lpe 18:2	1.37871e+08	1.07808e+08	1.14103e+08	0.479844506521444	/
nodiff	Lupulone	3.86847e+07	3.25531e+07	3.10209e+07	0.461439623002724	/
nodiff	Magnolol	3.41025e+08	2.51381e+08	4.18118e+08	0.0847433910675389	/
nodiff	Melibiose	3.28085e+06	3.85227e+06	3.20467e+06	0.595368478885512	/
nodiff	Menthyl salicylate	1.44994e+07	5.64932e+06	8.07061e+06	0.234236673528935	/
nodiff	Mestranol	7.62764e+07	6.03606e+07	9.13039e+07	0.229534621817978	/
nodiff	Methanone, [6-hydroxy-1-[2-(4-morpholinyl)ethyl]-1h-indol-3-yl]-1-naphthalenyl-	5.26863e+07	5.79688e+07	5.98784e+07	0.976615183472004	/
nodiff	Methyl hexadecanoate	1.60317e+07	1.73829e+07	1.47737e+07	0.921817618787498	/
nodiff	Methylphosphonic acid	5.99403e+08	5.86608e+08	5.85205e+08	0.756540903469704	/
nodiff	Methylphosphonothioic acid o-ethyl ester	6.87362e+06	6.62647e+06	7.63412e+06	0.87044266846383	/
nodiff	Metoprolol acid	914840	545957	333071	0.116574178131433	/
nodiff	Mevalonic acid 5-pyrophosphate	991931	1.11935e+06	985575	0.752865762368205	/
nodiff	Mitoxantrone	3.38123e+07	4.07586e+07	4.55229e+07	0.821551670893037	/
nodiff	Mitragynine	1.20578e+09	1.04265e+09	1.47179e+09	0.368346379513365	/
nodiff	Morin	2.34868e+07	2.71729e+07	2.19851e+07	0.401109710283851	/
nodiff	Myo-inositol	3.0272e+07	2.86684e+07	3.04016e+07	0.83534989487038	/
nodiff	Myristic acid	4.5425e+08	5.17814e+08	5.41037e+08	0.562196694121518	/
nodiff	N-Acetyl-D-Glucosamine 6-Phosphate	6.03806e+06	6.68595e+06	7.25955e+06	0.346475812144329	/
nodiff	N-acetyl-l-glutamate	6.34664e+07	4.95134e+07	5.28346e+07	0.578883657492245	/
nodiff	N-acetyl-l-methionine	5.95779e+06	6.0133e+06	5.40001e+06	0.823881625006869	/
nodiff	N-acetyl-l-phenylalanine	6.81078e+06	6.11318e+06	6.37535e+06	0.818684973222793	/
nodiff	N-Acetyl-L-tyrosine	3.80112e+06	6.26428e+06	4.66269e+06	0.40181894310846	/
nodiff	N-acetylglutamine	1.38279e+07	1.37744e+07	1.80972e+07	0.501576450915838	/
nodiff	N-arachidonoyldopamine	3.18625e+06	3.77215e+06	4.70435e+06	0.285781143928803	/
nodiff	N-docosanoyltaurine	6.83861e+06	8.0394e+06	8.51572e+06	0.568404701626825	/
nodiff	N-oleoylglycine	3.23432e+06	4.20453e+06	5.92607e+06	0.306701412191581	/
nodiff	N.alpha.-(tert-butoxycarbonyl)-l-aspartic acid	1.85581e+08	1.13973e+08	1.64111e+08	0.194497671719021	/
nodiff	N.omega.-hydroxy-nor-l-arginine	1.86608e+08	1.84636e+08	1.79807e+08	0.927357273057372	/
nodiff	N5-(1-iminoethyl)-l-ornithine	1.6793e+07	1.67194e+07	1.54663e+07	0.43388038940723	/
nodiff	N6-methyl-l-lysine	2.1071e+07	2.41121e+07	2.056e+07	0.617465782142306	/
nodiff	Naltrindole	4.76297e+08	5.0307e+08	6.26039e+08	0.398396374282224	/
nodiff	Nicotinate d-ribonucleotide	3.90907e+06	1.47173e+07	1.63047e+07	0.22687141381733	/
nodiff	Nitrilotriacetic acid	1.22859e+06	1.07962e+06	1.09414e+06	0.621377639611231	/
nodiff	Nonanoic acid	1.15087e+07	1.12111e+07	1.02262e+07	0.351281774833099	/
nodiff	Norfloxacin	1.95235e+07	2.10548e+08	1.47431e+08	0.157598972006565	/
nodiff	Norharmane	3.17822e+07	3.0736e+07	2.88698e+07	0.721556458517172	/
nodiff	O-phosphotyrosine	7.07434e+06	6.12864e+06	6.99287e+06	0.703241273403561	/
nodiff	Octadecanoic acid	5.84275e+08	5.00417e+08	5.07631e+08	0.77771754871131	/
nodiff	Octanoic acid	1.71644e+07	1.57881e+07	1.62667e+07	0.869793038965386	/
nodiff	Oleanolic acid	5.34958e+06	4.78368e+06	6.53574e+06	0.685264576276967	/
nodiff	Oleic acid	1.19377e+10	1.59052e+10	1.3767e+10	0.283611284391072	/
nodiff	Oleoside 11-methyl ester	834583	8.54466e+06	4.37702e+06	0.353487669027021	/
nodiff	Orcinol	4.45058e+08	4.01546e+08	3.99974e+08	0.870330733603339	/
nodiff	Ostruthin	4.19901e+08	4.21755e+08	4.53078e+08	0.744867470099539	/
nodiff	Palmitic acid	8.41841e+09	9.36135e+09	9.87083e+09	0.104741255492768	/
nodiff	Pantothenol	1.89443e+08	2.96575e+07	4.83709e+07	0.362230247243599	/
nodiff	Pc 34:2	7.87725e+08	8.148e+08	7.58845e+08	0.119196009061072	/
nodiff	Pc 36:2	2.24327e+08	2.86495e+08	2.8949e+08	0.319027261829041	/
nodiff	Pc 36:4	6.1086e+08	6.16077e+08	5.63714e+08	0.33434405468118	/
nodiff	Pc 38:3	9.58792e+07	1.0004e+08	9.38036e+07	0.923675177306122	/
nodiff	Pc 38:4	3.36828e+08	3.42131e+08	3.26408e+08	0.934312463017964	/
nodiff	Pc 38:6	2.79796e+08	3.21577e+08	2.97664e+08	0.245629016609571	/
nodiff	Pc 40:6	9.40975e+07	1.07388e+08	9.91499e+07	0.662893072621585	/
nodiff	Pe 34:2	1.22591e+08	1.25085e+08	1.24467e+08	0.992224770658601	/
nodiff	Pe 36:2	1.42858e+09	1.59933e+09	1.75528e+09	0.136053389973631	/
nodiff	Pe 36:4	1.27492e+08	1.14142e+08	1.16804e+08	0.798592320322723	/
nodiff	Pe 38:6	2.50767e+08	2.8154e+08	2.65638e+08	0.82775667168703	/
nodiff	Pe 39:6	2.72268e+06	2.85322e+06	2.48948e+06	0.913603897830544	/
nodiff	Pe 40:4	1.43594e+08	1.71812e+08	1.54019e+08	0.468315901415806	/
nodiff	Pe(16:0/19,20-epdpe)	3.14015e+06	2.99225e+06	2.80752e+06	0.924239068565088	/
nodiff	Pe(16:0e/10-hdohe)	2.21447e+06	2.03891e+06	2.89061e+06	0.264312742621346	/
nodiff	Pe(16:1e/14-hdohe)	3.28811e+06	3.49104e+06	5.04207e+06	0.219572502101414	/
nodiff	Pentadecanoic acid	6.57531e+07	6.75721e+07	7.82531e+07	0.494550777541525	/
nodiff	Perfluorooctanoic acid	6.73464e+07	5.49036e+07	4.653e+07	0.819481033205766	/
nodiff	Pg 34:2	4.57817e+06	4.06041e+06	5.38055e+06	0.615813978111334	/
nodiff	Pg 36:2	6.81062e+06	8.73521e+06	1.02774e+07	0.435810228840244	/
nodiff	Pg 36:3	2.52066e+06	2.7833e+06	2.46208e+06	0.901767797864851	/
nodiff	Phe-phe	1.19035e+08	2.1445e+06	8.20385e+07	0.594957769916882	/
nodiff	Phenol	4.93634e+08	2.52308e+08	4.09511e+08	0.148133579868247	/
nodiff	Phenylacetyl-l-glutamine	4.47713e+07	4.16952e+07	5.50818e+07	0.892347644036647	/
nodiff	Phenylbenzimidazolesulfonic acid	6.38873e+06	2.57912e+06	7.39939e+06	0.498563806113099	/
nodiff	Phenylphosphonic acid	4.47177e+07	1.28166e+07	1.28365e+08	0.376632530921943	/
nodiff	Philanthotoxin 74	3.76492e+07	3.40763e+07	4.22282e+07	0.510923988312426	/
nodiff	Phloretin	3.73735e+07	3.71379e+07	3.14756e+07	0.924983124484045	/
nodiff	Phosphatidylcholine lyso alkyl 16:0	1.87072e+07	1.74287e+07	1.7258e+07	0.908351092689128	/
nodiff	Phosphoric acid	2.41951e+08	2.48329e+08	2.22173e+08	0.752552260980436	/
nodiff	Phosphoserine	1.56586e+07	1.21712e+07	1.43438e+07	0.603007613947243	/
nodiff	Phytanic acid	9.08486e+07	1.02804e+08	9.02303e+07	0.699114551024811	/
nodiff	Pi 34:2	8.76612e+06	7.75157e+06	8.67105e+06	0.867146849319349	/
nodiff	Pi 36:2	1.12935e+07	1.13864e+07	1.23653e+07	0.929673263152985	/
nodiff	Pi 36:4	9.568e+06	7.32996e+06	8.09702e+06	0.491950068303303	/
nodiff	Pi 38:4	4.12241e+07	4.20191e+07	4.31652e+07	0.98048444727484	/
nodiff	Pi 38:5	3.01163e+07	3.26674e+07	3.01076e+07	0.951188374498554	/
nodiff	Pi 40:6	1.74697e+06	1.74322e+06	1.44582e+06	0.566540191548776	/
nodiff	Pregnenolone sulfate	1.95268e+08	1.61521e+08	2.47873e+08	0.418468030154183	/
nodiff	Pro-his	4.1541e+06	4.12151e+06	4.55154e+06	0.277154830047717	/
nodiff	Probucol	1.56679e+07	5.85489e+06	6.30472e+06	0.0921676823935548	/
nodiff	Progesterone	9.01649e+06	8.65877e+06	1.25125e+07	0.135783276043974	/
nodiff	Propanoic acid	1.27333e+07	1.18808e+07	1.14039e+07	0.822246104376207	/
nodiff	Propanoic acid, 3-[[[2-[(aminoiminomethyl)amino]-4-thiazolyl]methyl]thio]-	4.28871e+08	2.00588e+08	5.06746e+08	0.566845408914886	/
nodiff	Propionic acid	1.67237e+07	2.04313e+07	1.89266e+07	0.568818609840509	/
nodiff	Propofol .beta.-d-glucuronide	869731	1.79768e+06	4.31579e+07	0.404261766329063	/
nodiff	Propylpyrazoletriol	2.02485e+08	2.08769e+08	2.62727e+08	0.347445149205667	/
nodiff	Prostaglandin f1.alpha.	4.4006e+06	4.24863e+06	4.9675e+06	0.848367370947412	/
nodiff	Prostaglandin f2.beta.	4.67278e+07	3.47381e+07	4.2655e+07	0.873412273736949	/
nodiff	Pseudouridine	3.4871e+07	3.07291e+07	4.29528e+07	0.10606379357239	/
nodiff	Pterine	8.32473e+06	8.82433e+06	9.74946e+06	0.714384989255719	/
nodiff	Purine	2.73894e+07	2.9509e+07	2.24961e+07	0.0627430941132908	/
nodiff	Pyrazine-2-carboxylic acid	1.87971e+07	3.0929e+07	3.08079e+07	0.650033462019099	/
nodiff	Pyrocatechol	5.32555e+06	6.61354e+06	5.86279e+06	0.659900265418804	/
nodiff	Pyrrole-2-carboxylic acid	3.99863e+06	3.72284e+06	3.21505e+06	0.364759404884652	/
nodiff	Pyruvaldehyde	7.69034e+07	1.20711e+08	7.86749e+07	0.22908955483116	/
nodiff	Pyruvate	2.17475e+09	2.81538e+09	2.51108e+09	0.295349827311154	/
nodiff	Quercetin	1.72449e+07	2.50269e+07	1.63898e+07	0.222464151142511	/
nodiff	Quillaic acid	5.07044e+07	3.17248e+07	2.38252e+07	0.300908077953017	/
nodiff	Quinaprilat	5.31521e+06	7.44169e+06	1.01786e+07	0.292609421108114	/
nodiff	Quinoclamine	3.52248e+06	3.02673e+06	3.40777e+06	0.475698932188896	/
nodiff	Quinolinate	2.21227e+06	1.54985e+06	2.16248e+06	0.0993393692364471	/
nodiff	Rauwolscine	4.13024e+07	3.44485e+07	4.75517e+07	0.466831366035608	/
nodiff	Ricinoleic acid	1.02765e+08	1.18878e+08	1.14899e+08	0.534256203099237	/
nodiff	Roburic acid	2.75346e+07	2.71507e+07	3.29379e+07	0.671122908817279	/
nodiff	S-methyl-3-thioacetaminophen	1.72607e+08	1.29649e+08	1.41105e+08	0.119946796879337	/
nodiff	S4:18(p3:16/f1:2)	1.39059e+07	1.14934e+07	1.56256e+07	0.786834219111102	/
nodiff	Salmeterol	7.84845e+06	8.01761e+06	8.19339e+06	0.982229752646872	/
nodiff	Sarcosine	1.24995e+08	1.19418e+08	1.26949e+08	0.919306579615965	/
nodiff	Ser-Glu	9.34787e+06	9.16212e+06	9.84459e+06	0.891802775268481	/
nodiff	Silydianin	1.70977e+07	1.50588e+07	1.83171e+07	0.856311500197158	/
nodiff	Sinapyl alcohol	2.82031e+06	3.83757e+06	9.37645e+07	0.377451078216588	/
nodiff	Sm d30:1	2.46772e+06	2.45597e+06	1.91573e+06	0.659689920925017	/
nodiff	Sm d33:1	1.93201e+07	2.01498e+07	2.36705e+07	0.606236216613216	/
nodiff	Sm d34:1	2.63766e+08	2.7664e+08	3.1375e+08	0.665091815595188	/
nodiff	Sm d40:2	7.83033e+06	6.74088e+06	7.3526e+06	0.912096053248602	/
nodiff	Sm d42:2	8.22797e+06	8.47521e+06	7.5771e+06	0.940996396523789	/
nodiff	Sm d42:3	6.94381e+06	6.95122e+06	5.60479e+06	0.778591578237641	/
nodiff	Succinic semialdehyde	2.26103e+07	2.66095e+07	3.67401e+07	0.264145221320071	/
nodiff	Sulfuric acid	1.54035e+07	1.23813e+07	1.60876e+07	0.54150148584465	/
nodiff	Tartaric acid	6.46018e+07	7.50226e+07	8.13773e+07	0.686880948748548	/
nodiff	Taurine	2.71708e+08	2.31454e+08	3.22238e+08	0.661775712318499	/
nodiff	Taurochenodeoxycholate	3.34379e+07	2.76287e+07	1.17314e+07	0.27624413810358	/
nodiff	Telmisartan	1.99788e+06	2.5653e+06	2.91922e+06	0.332875505768799	/
nodiff	Terephthalic acid	1.37063e+07	1.29714e+07	1.51214e+07	0.0585013390403335	/
nodiff	Tetrahydroalstonine	3.92928e+07	3.42113e+07	4.70104e+07	0.505151054691127	/
nodiff	Thelephoric acid	4.61927e+08	4.59488e+08	3.83675e+08	0.589804568736928	/
nodiff	Thiamine monophosphate	2.15707e+07	1.87776e+07	1.48239e+07	0.590405368893646	/
nodiff	Thiosulfuric acid	2.87115e+06	4.00689e+06	3.22125e+06	0.685069362268073	/
nodiff	Thymol-beta-d-glucoside	1.22439e+09	1.2848e+09	1.35138e+09	0.700927024071076	/
nodiff	Trans-2-hydroxycinnamic acid	2.98608e+07	2.55745e+07	3.19913e+07	0.780092881676116	/
nodiff	Trans-3'-hydroxycotinine o-.beta.-d-glucuronide	1.18741e+08	1.33874e+08	1.08293e+08	0.528753197445488	/
nodiff	Tricosanoic acid	2.54275e+07	2.54773e+07	2.94366e+07	0.731345051083173	/
nodiff	Tridecanoic acid (Tridecylic acid)	6.11811e+06	7.92327e+06	7.2756e+06	0.524127044814974	/
nodiff	Uracil	7.83648e+07	6.36189e+07	9.69347e+07	0.0547807233239125	PR-3-PR-2
nodiff	Uridine	4.14291e+07	5.28262e+07	4.3444e+07	0.484605596378025	/
nodiff	Uridine 5'-monophosphate	1.18452e+06	1.33828e+06	1.23117e+06	0.846195501364136	/
nodiff	Urushiol ii	1.32686e+07	1.39309e+07	1.52479e+07	0.890637815079442	/
nodiff	Valerenic acid	1.55828e+07	1.52379e+07	1.4887e+07	0.893344756449167	/
nodiff	Vitamin k1	3.12007e+07	4.34083e+07	3.96114e+07	0.630543069952892	/
nodiff	Xanthohumol	1.12687e+07	1.12366e+07	1.43235e+07	0.280476976293595	/
nodiff	Xylitol	1.88087e+07	2.0686e+07	2.10733e+07	0.0695604341366867	/

## Sheet: CR-1_CR-2_CR-3_oneway
diff	Name	Average(CR-1)	Average(CR-2)	Average(CR-3)	p-value	post_hoc
diff	.beta.-amyrin acetate	4.28443e+06	2.75345e+06	2.24084e+06	0.0472521474951317	CR-3-CR-1
diff	(-)-.alpha.-thujone	592497	725986	664496	0.0259342070566361	CR-2-CR-1
diff	1-(1z-octadecenyl)-2-(5z,8z,11z,14z-eicosatetraenoyl)-sn-glycero-3-phosphocholine	8.52201e+08	8.40118e+08	6.34824e+08	0.020647848324471	CR-3-CR-1;CR-3-CR-2
diff	1-hexadecyl-2-(5z,8z,11z,14z-eicosatetraenoyl)-sn-glycero-3-phosphocholine	7.95947e+08	7.41144e+08	5.81293e+08	0.0171967319995145	CR-3-CR-1
diff	1-o-hexadecyl-2-o-(5z,8z,11z,14z,17z-eicosapentaenoyl)-sn-glyceryl-3-phosphorylcholine	8.48691e+08	7.19731e+08	6.03496e+08	0.00806979210979362	CR-3-CR-1
diff	15-deoxy-goyazensolide	4.47887e+06	4.41356e+06	7.65481e+06	0.0153058293578719	CR-3-CR-1;CR-3-CR-2
diff	2-amino-2-methyl-1-propanol	1.33652e+07	1.88536e+07	1.1739e+07	0.0266018832141987	CR-3-CR-2
diff	2,2-bis[hydroxymethyl]-2,2',2''-nitrilotriethanol	4.16749e+06	3.37649e+06	5.38438e+06	0.0407091934147226	CR-3-CR-2
diff	3-phenanthrenesulfonic acid	3.3936e+07	2.94557e+07	1.73572e+07	0.0321116027642479	CR-3-CR-1
diff	9,10-dihydroxy-12z-octadecenoic acid	3.26191e+07	1.29399e+07	1.67903e+07	0.011392938438419	CR-2-CR-1;CR-3-CR-1
diff	Acrinathrin	1.56205e+06	1.2714e+06	696018	0.0181075312676975	CR-3-CR-1
diff	Betulinic acid	1.32394e+06	798220	758041	0.0119776801187653	CR-2-CR-1;CR-3-CR-1
diff	Dl-5-hydroxylysine	1.17142e+08	1.08973e+08	1.29546e+08	0.0294228415329087	CR-3-CR-2
diff	Epoxiconazole	1.46857e+06	2.11663e+06	2.81358e+06	0.00402165912238853	CR-3-CR-1
diff	Erucamide	2.63483e+08	3.88841e+08	2.20785e+08	0.0429297596846543	CR-3-CR-2
diff	Levamisole	3.51352e+06	6.46605e+06	2.87046e+06	0.0127736028867752	CR-2-CR-1;CR-3-CR-2
diff	N-acetylhistidine	1.68919e+07	2.22644e+07	2.82969e+07	0.0441257851459291	CR-3-CR-1
diff	Noratropine	1.69998e+08	1.81593e+08	2.248e+08	0.0204952878876274	CR-3-CR-1
diff	Nudifloramide	3.99648e+07	1.00816e+08	4.04034e+07	0.00352499325256364	CR-2-CR-1;CR-3-CR-2
diff	Omethoate	6.94907e+06	9.47617e+06	1.14745e+07	0.0493383220321396	CR-3-CR-1
diff	Pentoxazone	7.34799e+06	5.12766e+06	6.15266e+06	0.04855098820858	CR-2-CR-1
diff	Pipamperone	5.95511e+08	6.09412e+08	7.11877e+08	0.0110010191615543	CR-3-CR-1;CR-3-CR-2
diff	Primisulfuron-methyl	2.65399e+06	3.66352e+06	4.82465e+06	0.0228704984126017	CR-3-CR-1
diff	Salannin	7.56337e+06	9.33014e+06	6.03134e+06	0.00323458430412551	CR-3-CR-2
diff	Sarafloxacin	6.82234e+06	6.79685e+06	2.98984e+06	0.00510654352747171	CR-3-CR-1;CR-3-CR-2
diff	Simazine	1.63923e+06	2.27307e+06	1.06053e+06	0.0199208371119023	CR-3-CR-2
diff	Sphingosine	3.90228e+06	1.40544e+06	20313	0.0350010817707417	CR-3-CR-1
diff	Sulfamethazine	3.45664e+07	2.39189e+07	3.12924e+07	0.0147235036013162	CR-2-CR-1
diff	Tetramethrin	1.77192e+06	1.14755e+06	1.85635e+06	0.0492405433887609	/
diff	Thioetheramidephosphatidylcholine	2.24045e+08	2.33148e+08	1.45362e+08	0.0263326005368033	CR-3-CR-2
diff	Ursodeoxycholic acid	860610	2.79254e+06	1.63702e+06	0.00805531010632191	CR-2-CR-1
diff	(2r,3s,4as,7r,8r,8as)-2,3,4'-trihydroxy-4,4,7,8a-tetramethylspiro[2,3,4a,5,6,7-hexahydro-1h-naphthalene-8,2'-7,8-dihydro-3h-furo[2,3-e]isoindole]-6'-one	9.14709e+07	5.4451e+07	4.16138e+07	0.019266724102452	CR-3-CR-1
diff	16-phenoxytetranorprostaglandin a2	6.52282e+09	5.23816e+09	4.06689e+09	0.0461697620811618	CR-3-CR-1
diff	2-arachidonoyl-1-stearoyl-sn-glycero-3-phosphoethanolamine	4.71909e+08	5.11316e+08	3.85962e+08	0.0272546885998277	CR-3-CR-2
diff	2-benzothiazolsulfonic acid	2.0546e+07	1.94141e+07	8.07771e+06	0.0458694624737409	/
diff	3,4-dihydroxyacetophenone	9.87917e+06	1.86252e+07	1.56181e+07	0.0482992793463596	CR-2-CR-1
diff	3,5-di-tert-butyl-4-hydroxybenzoic acid	7.11001e+07	4.73334e+07	4.87296e+07	0.0280660312452228	CR-2-CR-1
diff	Dodecyl phosphate	1.74685e+06	1.44293e+06	1.78442e+06	0.045917012076482	/
diff	Guanidinoethyl sulfonate	3.78502e+06	4.73992e+06	5.66339e+06	0.0146072437379559	CR-3-CR-1
diff	Hexylglutathione	5.01049e+07	3.82657e+07	3.13276e+07	0.0493507149954208	CR-3-CR-1
diff	L-pyroglutamic acid	7.09304e+08	5.43909e+08	6.65181e+08	0.0331873428384374	CR-2-CR-1
diff	Pc 36:4	6.66665e+08	6.37921e+08	5.20102e+08	0.0412860767349596	CR-3-CR-1
diff	Pc 38:3	8.28657e+07	1.15043e+08	7.67064e+07	0.0421645423859952	CR-3-CR-2
diff	Pe(16:0/19,20-epdpe)	1.7425e+06	5.06427e+06	1.64367e+06	0.00789832566422816	CR-2-CR-1;CR-3-CR-2
diff	Valerenic acid	1.36697e+07	1.73581e+07	1.45271e+07	0.001761982878938	CR-2-CR-1;CR-3-CR-2
nodiff	.alpha.-cyperone	4.67347e+06	3.63298e+06	4.64071e+06	0.326009222112044	/
nodiff	.alpha.-ionone	1.11301e+07	1.3942e+07	1.21751e+07	0.749782127256095	/
nodiff	.beta.-estradiol 17-valerate	6.63317e+06	6.63642e+06	5.21558e+06	0.202394287629443	/
nodiff	.beta.-homoproline	1.2473e+07	1.58949e+07	1.6217e+07	0.223706889619194	/
nodiff	.beta.-muricholic acid	2.70741e+07	2.95631e+07	3.02036e+07	0.569771743000572	/
nodiff	.beta.-naphthol	1.85766e+07	1.82758e+07	1.5041e+07	0.553199665804928	/
nodiff	.gamma.-aminobutyric acid	1.73735e+07	1.7323e+07	2.04582e+07	0.447200996127828	/
nodiff	.gamma.-glu-cys	6.20009e+06	5.74357e+06	4.41141e+06	0.199782006818112	/
nodiff	.gamma.-linolenic acid	1.7488e+08	1.26014e+08	1.54152e+08	0.60220781958158	/
nodiff	(-)-perillyl alcohol	1.72177e+07	1.47768e+07	1.85321e+07	0.446233212952386	/
nodiff	(+)-.alpha.-tocopherol	9.97341e+06	1.23385e+07	8.26449e+06	0.122034287324042	/
nodiff	(2,4,5-trichlorophenoxy)acetic acid, butoxyethyl ester	1.30836e+07	1.00505e+07	1.16768e+07	0.72466269847526	/
nodiff	(2.beta.,3.alpha.,5.alpha.,16.beta.,17.beta.)-2,16-di-(1-piperidinyl)androstane-3,17-diol 3-acetate	9.29892e+06	5.14961e+06	6.83481e+06	0.155246515209606	/
nodiff	(3r,5s,7r,9s,10s,12s,13r,14s,17r)-17-((2r)-7-hydroxy-6-methylheptan-2-yl)-10,13-dimethylhexadecahydro-1h-cyclopenta[a]phenanthrene-3,7,12-triol	697141	688847	588297	0.0573237936360912	/
nodiff	(7r,8r)-7,8-dihydroxy-3,5,7-trimethyl-8h-isochromen-6-one	1.23914e+07	1.26552e+07	7.77159e+06	0.126190555186994	/
nodiff	(r)-(+)-arachidonyl-1'-hydroxy-2'-propylamide	5.12278e+07	6.54962e+07	5.19723e+07	0.406753526903273	/
nodiff	(r)-butyrylcarnitine	9.81448e+07	9.8692e+07	9.46214e+07	0.974549904487064	/
nodiff	[(2r,3r,4s,5s,6r)-3-acetyloxy-2-(acetyloxymethyl)-5-hexanoyloxy-6-[(2s,3r)-2,3,4-trihydroxybutoxy]oxan-4-yl] tetradecanoate	173292	141747	819272	0.419714557011995	/
nodiff	1-.beta.-d-arabinofuranosyluracil 5'-monophosphate	1.39292e+07	1.20125e+07	1.18595e+07	0.799582593850152	/
nodiff	1-(1,2-dioctanoylphosphatidyl)inositol-3,5-bisphosphate	1.19149e+06	1.25473e+06	2.10841e+06	0.100485128700099	/
nodiff	1-(1z-hexadecenyl)-sn-glycero-3-phosphocholine	3.24177e+08	2.67218e+08	2.38113e+08	0.179081784747726	/
nodiff	1-(1z-octadecenyl)-2-(4z,7z,10z,13z,16z,19z-docosahexaenoyl)-sn-glycero-3-phosphocholine	1.98152e+08	1.99565e+08	1.79693e+08	0.72493583242658	/
nodiff	1-(1z-octadecenyl)-sn-glycero-3-phosphocholine	1.22272e+08	1.08351e+08	1.12761e+08	0.651439559495927	/
nodiff	1-(benzo[d][1,3]dioxol-4-yl)-2-(ethylamino)propan-1-one	9.54454e+06	8.86947e+06	7.76928e+06	0.758637581383547	/
nodiff	1-acetyl-3-piperidinamine	6.54109e+06	6.39695e+06	6.83953e+06	0.960570858214086	/
nodiff	1-aminodecylidene bis-phosphonic acid	3.81872e+06	3.08719e+06	3.17789e+06	0.546141389266968	/
nodiff	1-behenoyl-2-hydroxy-sn-glycero-3-phosphocholine	1.11977e+07	1.7813e+07	1.22114e+07	0.286124458932779	/
nodiff	1-deoxynojirimycin	3.39098e+07	5.62281e+07	9.64658e+06	0.649412499787558	/
nodiff	1-heptadecanoyl-sn-glycero-3-phosphocholine	1.83932e+08	2.40951e+08	2.02683e+08	0.360574464602866	/
nodiff	1-hexadecanoyl-2-octadecadienoyl-sn-glycero-3-phosphocholine	2.01928e+10	1.50924e+10	1.4158e+10	0.124824873517045	/
nodiff	1-hexadecyl-sn-glycero-3-phosphocholine	2.4933e+08	2.69017e+08	2.24445e+08	0.666101344011895	/
nodiff	1-hexadecylamine	3.54513e+06	2.68581e+06	3.09007e+06	0.538986491808323	/
nodiff	1-lignoceroyl-2-hydroxy-sn-glycero-3-phosphocholine	1.66179e+07	2.639e+07	1.61609e+07	0.0844707658748243	/
nodiff	1-linoleoyl-2-oleoyl-rac-glycerol	5.9915e+06	8.84522e+06	4.97518e+06	0.0951265956523873	/
nodiff	1-methyl-2-undecylquinolin-4-one	1.22926e+08	1.40223e+08	1.80229e+08	0.401551722442165	/
nodiff	1-methyl-l-histidine	4.75093e+08	4.58221e+08	5.08377e+08	0.934778028769994	/
nodiff	1-methyladenosine	9.10773e+06	8.14039e+06	9.19806e+06	0.781008608271064	/
nodiff	1-methylhistidine	1.0452e+08	1.47655e+08	1.44809e+08	0.736579868229721	/
nodiff	1-myristoyl-2-palmitoyl-sn-glycero-3-phosphocholine	1.27857e+08	2.45639e+08	1.35618e+08	0.14247494284514	/
nodiff	1-myristoyl-sn-glycero-3-phosphocholine	1.56199e+08	2.47928e+08	1.85707e+08	0.40282321880998	/
nodiff	1-o-hexadecyl-2-deoxy-2-thio-s-acetyl-sn-glyceryl-3-phosphorylcholine	997599	684023	5.61001e+06	0.321779123536584	/
nodiff	1-o-hexadecyl-2-o-(2e-butenoyl)-sn-glyceryl-3-phosphocholine	5.64228e+07	6.35114e+07	6.02005e+07	0.7187252442404	/
nodiff	1-o-hexadecyl-2-o-acetyl-sn-glyceryl-3-phosphorylcholine	1.32163e+06	2.28895e+06	9.57258e+06	0.316857643294681	/
nodiff	1-o-octadecyl-sn-glyceryl-3-phosphorylcholine	3.44033e+07	3.87392e+07	3.81658e+07	0.896688230614621	/
nodiff	1-octadecyl-2-acetyl-sn-glycero-3-phosphocholine	5.13509e+08	7.14983e+08	8.896e+08	0.404545651096663	/
nodiff	1-oleoyl-2-hydroxy-sn-glycero-3-phospho-(1'-rac-glycerol)	1.51275e+07	1.40454e+07	1.22784e+07	0.872401653453404	/
nodiff	1-oleoyl-2-myristoyl-sn-glycero-3-phosphocholine	2.19732e+08	3.22022e+08	2.28875e+08	0.384934518433789	/
nodiff	1-oleoyl-sn-glycero-3-phosphocholine	3.2592e+09	2.69394e+09	2.50902e+09	0.0894031825856427	/
nodiff	1-palmitoyl-2-azelaoylphosphatidylcholine	298673	217249	256051	0.768646428448117	/
nodiff	1-palmitoyl-2-docosahexaenoyl-sn-glycero-3-phosphocholine	3.82256e+09	3.76246e+09	3.57453e+09	0.799350919726358	/
nodiff	1-palmitoyl-2-linoleoyl-rac-glycerol	1.83606e+07	8.6275e+06	8.91141e+06	0.213140093674542	/
nodiff	1-palmitoyl-2-linoleoyl-sn-glycero-3-phosphocholine	8.22015e+09	7.02173e+09	9.24903e+09	0.554614590649868	/
nodiff	1-palmitoyl-2-oleoyl-sn-glycerol	6.96918e+06	7.87226e+06	4.54773e+06	0.0873749068164335	/
nodiff	1-palmitoyl-2-thiopalmitoyl phosphatidylcholine	988177	1.69095e+06	1.48151e+06	0.277473113698187	/
nodiff	1-palmitoyl-sn-glycero-3-phosphocholine	1.35288e+10	1.37639e+10	1.19686e+10	0.496300561338153	/
nodiff	1-pentadecanoyl-sn-glycero-3-phosphocholine	1.60733e+08	2.05087e+08	1.59289e+08	0.396680618993406	/
nodiff	1-pyrrolidineheptanoic acid, 2-(3-hydroxyoctyl)-5-oxo-	9.43192e+07	1.11441e+08	1.16182e+08	0.787456576002259	/
nodiff	1-Stearoyl-2-arachidonoyl-sn-glycerol	2.65933e+07	3.6639e+07	2.93047e+07	0.548390736674139	/
nodiff	1-stearoyl-2-arachidonyl-sn-glycero-3-phosphocholine	3.7327e+09	4.7208e+09	3.42753e+09	0.114162544459296	/
nodiff	1-stearoyl-2-docosahexaenoyl-sn-glycero-3-phosphocholine	1.21258e+09	1.40355e+09	1.11943e+09	0.365085222310325	/
nodiff	1-stearoyl-2-linoleoyl-sn-glycero-3-phospho-l-serine	2.11605e+07	2.28637e+07	1.94124e+07	0.852064557406154	/
nodiff	1-Stearoyl-rac-glycerol	1.22689e+06	1.04915e+06	1.00776e+06	0.571145829314267	/
nodiff	1-Stearoyl-sn-glycerol 3-phosphocholine(LPC(18:0))	4.62546e+09	5.60724e+09	4.57165e+09	0.147649234837054	/
nodiff	1,2-bis(o-octanoyl)-sn-glycerylphophorylcholine	742022	801319	630233	0.239682100368908	/
nodiff	1,2-diamino-2-methylpropane	2.06647e+08	2.01144e+08	2.15435e+08	0.899258559273616	/
nodiff	1,2-dilinoleoylglycerol	3.13697e+06	9.58692e+06	5.37866e+06	0.181578506334264	/
nodiff	1,2-dimethoxy-4-(2-propenyl)benzene	6.22348e+06	3.83706e+06	5.80573e+06	0.620485143711438	/
nodiff	1,2-dioleoyl-sn-glycero-3-phosphatidylcholine	2.25977e+09	2.72107e+09	1.84059e+09	0.0611690270139269	/
nodiff	1,2-ditetradecanoyl-sn-glycero-3-phosphocholine	8.0035e+06	2.05396e+07	1.12506e+07	0.207743891646298	/
nodiff	1,3 cyclohexanedione	9.70665e+06	1.0775e+07	8.66289e+06	0.509727110358459	/
nodiff	1,3-benzenediol, 5-methyl-2-[(1r,6r)-3-methyl-6-(1-methylethenyl)-2-cyclohexen-1-yl]-	5.87723e+06	7.64672e+06	6.66413e+06	0.39752230138157	/
nodiff	1,3-dicyclohexylurea	8.53842e+06	6.16664e+06	1.6324e+07	0.726076595212176	/
nodiff	1,3,5-benzenetriol	7.25692e+06	9.38224e+06	7.56509e+06	0.240979804566982	/
nodiff	1',4-sophorolactone 6',6-diacetate	532522	403347	1.72271e+06	0.448894613588532	/
nodiff	17.beta.-nandrolone decanoate	3.61787e+06	2.76967e+06	3.59649e+06	0.322708543987394	/
nodiff	18.alpha.-glycyrrhetinic acid	506006	636127	532374	0.908565639196576	/
nodiff	19-hydroxyandrost-4-ene-3,17-dione	1.05373e+07	1.19159e+07	9.4553e+06	0.774424805397092	/
nodiff	1h-1,2,4-triazol-3-amine	1.0055e+08	9.0024e+07	9.91995e+07	0.828855517670132	/
nodiff	2-(2',3',4'-trihydroxybutyl)quinoxaline	3.44797e+06	2.7406e+06	3.85861e+06	0.690471971861164	/
nodiff	2-(4-pyridyl)-4-methylthiazole-5-carboxylic acid	1.6403e+07	1.22864e+07	1.14406e+07	0.168352212231079	/
nodiff	2-(5-oxovaleryl)phosphatidylcholine	1.64284e+06	1.61839e+06	1.56899e+06	0.995345596870674	/
nodiff	2-acetamido-2-deoxy-3-o-(.alpha.-l-fucopyranosyl)-d-glucopyranose	3.01739e+06	2.80213e+06	3.8191e+06	0.527263711339114	/
nodiff	2-acetoxy-4-pentadecylbenzoic acid	1.65825e+06	1.7407e+06	1.84796e+06	0.68778114188656	/
nodiff	2-amino-1-phenylbutane	4.8094e+07	3.07091e+07	3.83952e+07	0.260743536572483	/
nodiff	2-amino-9h-pyrido[2,3-b]indole	6.08249e+06	5.92271e+06	7.85158e+06	0.853784356973716	/
nodiff	2-aminoadipic acid	4.71594e+06	4.82822e+06	4.00472e+06	0.871607117112659	/
nodiff	2-aminoanthraquinone	417094	1.03809e+06	510153	0.396673053742992	/
nodiff	2-aminobenzimidazole	1.03908e+07	9.92251e+06	1.67698e+07	0.425145923063317	/
nodiff	2-aminoisobutyric acid	5.87498e+07	5.53562e+07	9.59722e+07	0.253236059912414	/
nodiff	2-aminonaphthalene	1.71042e+07	1.13068e+07	1.50231e+07	0.217276406556021	/
nodiff	2-arachidonoylglycerol	2.27771e+07	2.34079e+07	2.01829e+07	0.903931766962068	/
nodiff	2-bromoamphetamine	3.83608e+06	2.34315e+06	2.0693e+06	0.138515093760599	/
nodiff	2-chloro-2',6'-diethylacetanilide	1.41503e+06	1.50396e+06	1.53301e+06	0.37535133863723	/
nodiff	2-ethyl-2-phenylmalonamide	9.07916e+06	8.78949e+06	9.46143e+06	0.860571434911315	/
nodiff	2-hexenal	1.4159e+07	1.32038e+07	1.21935e+07	0.711069461497187	/
nodiff	2-hydroxyestradiol	2.09146e+07	2.85248e+07	1.88725e+07	0.653377945970239	/
nodiff	2-isopropoxyphenyl n-methylcarbamate	8.7779e+07	6.14581e+07	5.9483e+07	0.0584368657730831	/
nodiff	2-ketohexanoic acid	1.02376e+08	9.39513e+07	1.02513e+08	0.692375913713245	/
nodiff	2-linoleoyl-1-palmitoyl-sn-glycero-3-phosphoethanolamine	2.82123e+07	2.72771e+07	2.22537e+07	0.768304135483857	/
nodiff	2-methylamino-1-(3,4-methylenedioxyphenyl)propan-1-one	1.59233e+08	1.43574e+08	1.20168e+08	0.388450779054639	/
nodiff	2-methylpyrrolidine	1.09066e+07	7.70371e+06	7.43755e+06	0.434506463352362	/
nodiff	2-oleoyl-1-palmitoyl-sn-glycero-3-phosphocholine	7.18482e+09	7.28956e+09	6.6075e+09	0.63696004212315	/
nodiff	2-palmitoyl-rac-glycerol	1.00466e+07	1.04351e+07	1.02898e+07	0.946493697432925	/
nodiff	2-piperidone	1.83314e+07	2.29865e+07	1.72137e+07	0.476736645234514	/
nodiff	2-propanone, 1-(3-ethyl-5-methoxy-2(3h)-benzothiazolylidene)-	2.60387e+06	2.3345e+06	1.69627e+06	0.142614302173748	/
nodiff	2-propylphenol	4.83622e+06	4.11644e+06	4.55205e+06	0.566326152185973	/
nodiff	2-pyrrolidinone, 1-methyl-	9.87522e+07	6.5064e+07	1.76382e+08	0.432112489539754	/
nodiff	2,4-diaminotoluene	1.83836e+07	1.05263e+07	1.54995e+07	0.586436823199885	/
nodiff	2,4-dihydroxybenzophenone	1.626e+08	1.64773e+08	1.64638e+08	0.9545176158909	/
nodiff	2,4-thiazolidinedione, 5-(6-quinoxalinylmethylene)-	2.91126e+07	2.61956e+07	2.31991e+07	0.595186226364648	/
nodiff	2,4,6-tri-tert-butylaniline	4.76341e+08	4.46552e+08	4.70317e+08	0.648121787645873	/
nodiff	2,5-dimethoxy-4-propylphenethylamine	1.16866e+07	1.50956e+07	1.23943e+07	0.58133179320861	/
nodiff	2'-deoxycytidine 5'-monophosphate	2.29322e+07	2.29882e+07	1.09856e+07	0.0965689304575715	/
nodiff	2'-deoxyuridine 5'-monophosphate	5.85278e+08	6.05241e+08	6.21399e+08	0.98396468761859	/
nodiff	2',6'-dihydroxy-4',4-dimethoxychalcone	4.96927e+08	3.46842e+08	5.43042e+08	0.732652817918864	/
nodiff	2(1h)-pyridinone	1.67111e+06	1.14206e+06	1.34023e+06	0.172248265071563	/
nodiff	20-hydroxy-n-(2-hydroxyethyl)-5z,8z,11z,14z-eicosatetraenamide	9.73514e+06	9.50388e+06	8.19252e+06	0.783304820541734	/
nodiff	3-amino-2,3-dihydrobenzoic acid	2.38192e+07	2.57018e+07	2.90981e+07	0.404909333927715	/
nodiff	3-chloromethcathinone	7.70439e+06	4.58341e+06	2.99682e+06	0.447602472279551	/
nodiff	3-Methylhistidine	4.72376e+07	4.07925e+07	2.72806e+07	0.327859041847637	/
nodiff	3-oxazolidinecarboxylic acid, 2,2-dimethyl-4-(1-oxo-2-hexadecyn-1-yl)-, 1,1-dimethylethyl ester, (4s)-	9.79585e+06	5.70787e+06	8.86938e+06	0.378972478140365	/
nodiff	3-phenoxy-1-propanol	1.63342e+07	1.47457e+07	1.55457e+07	0.189014812409811	/
nodiff	3-pyridinecarboxaldehyde	7.93409e+07	6.02048e+07	9.74959e+07	0.534110554913475	/
nodiff	3,4-dihydroxymandelic acid	2.29759e+07	2.10815e+07	2.07368e+07	0.815489784374981	/
nodiff	3,4,5-trimethoxycinnamic acid	4.75089e+06	4.69278e+06	3.25569e+06	0.116930902267807	/
nodiff	3',5'-dimethoxy-3,5,7,4'-tetrahydroxyflavone	568986	540674	454483	0.574017340984791	/
nodiff	3beta-hydroxydeoxodihydrodeoxygedunin	2.2481e+06	1.90713e+06	1.83379e+06	0.894747303152802	/
nodiff	4-(2-methyl-4-chlorophenoxy)butyric acid methyl ester	1.12992e+08	1.07931e+08	1.05693e+08	0.811039454983795	/
nodiff	4-aminophenol	2.65062e+08	2.79431e+08	2.5717e+08	0.980935459272617	/
nodiff	4-hydroxy-3-methoxybenzyl alcohol	6.56632e+07	4.33864e+07	6.73093e+07	0.726818911748547	/
nodiff	4-hydroxycyclophosphamide	1.44261e+07	1.45741e+07	7.7586e+06	0.0586356589493797	/
nodiff	4-hydroxydebrisoquine	3.26463e+07	2.47563e+07	2.79966e+07	0.548150881957782	/
nodiff	4-ketopimelic acid	1.06529e+07	8.17375e+06	8.84957e+06	0.710275720176887	/
nodiff	4-methyl-.alpha.-ethylaminopentiophenone	3.52141e+06	4.12866e+06	5.84868e+06	0.657948555648762	/
nodiff	4-methyl-1h-pyrazole	1.3552e+07	1.26437e+07	1.14207e+07	0.551419152636034	/
nodiff	4-quinazolinamine, 7-[3-(dimethylamino)propoxy]-2-(hexahydro-4-methyl-1h-1,4-diazepin-1-yl)-6-methoxy-n-(1-methyl-4-piperidinyl)-	760775	567388	751523	0.582495539840208	/
nodiff	4'-o-.beta.-d-glucosyl-5-o-methylvisamminol	2.32868e+07	1.98477e+07	2.46503e+07	0.679777703138046	/
nodiff	4h-1-benzopyran-4-one, 2-(4-morpholinyl)-8-phenyl-	1.90972e+06	1.42217e+06	1.07706e+06	0.179564473539014	/
nodiff	5-aminolevulinic acid	4.05994e+09	3.88873e+09	3.84065e+09	0.814562140136018	/
nodiff	5-androstene-3.beta.,17.beta.-diol	3.38278e+07	3.24638e+07	4.18264e+07	0.250313477201985	/
nodiff	5-iodotubercidin	8.01925e+07	7.50007e+07	4.76384e+07	0.142506757275433	/
nodiff	5-methyl-5,6-dihydrouracil	9.33727e+08	1.00472e+09	8.11709e+08	0.61897701241048	/
nodiff	5-methyl-7-methoxyisoflavone	2.96658e+06	3.48049e+06	2.21828e+06	0.182991514280195	/
nodiff	5-methylbenzotriazole	1.77192e+07	2.94888e+07	3.30056e+07	0.603911226512318	/
nodiff	5-phospho-d-ribose 1-diphosphate	5.49917e+06	5.26931e+06	3.16178e+06	0.32468162148204	/
nodiff	5.alpha.-cholest-7-en-3.beta.-ol	3.44221e+07	3.51518e+07	2.23313e+07	0.200492701078147	/
nodiff	5.beta.-pregnane-3.alpha.,17.alpha.,20.alpha.-triol	6.77104e+06	6.80554e+06	5.53215e+06	0.185430334672812	/
nodiff	6-acetylmorphine	1.24075e+06	1.00764e+06	1.52547e+06	0.554764306336984	/
nodiff	6-ketoestriol	2.87839e+06	4.6395e+06	3.49275e+06	0.497778729661745	/
nodiff	6-methoxyflindersine	1.23604e+06	969288	1.06459e+06	0.13239317732398	/
nodiff	6-oxomometasone furoate	1.42155e+07	1.40415e+07	1.20726e+07	0.291358162602092	/
nodiff	6h-dibenzo[b,d]pyran, 3-(1,1-dimethylheptyl)-6a,7,10,10a-tetrahydro-1-methoxy-6,6,9-trimethyl-, (6ar,10ar)-	3.21719e+06	2.63225e+06	2.79825e+06	0.751889991658814	/
nodiff	7-alpha-hydroxy cholesterol	9.00549e+06	4.87005e+06	9.36208e+06	0.0784512530193441	/
nodiff	7-keto-8-aminopelargonic acid	3.1302e+08	2.75564e+08	3.53072e+08	0.213476964851574	/
nodiff	7-methoxy-4-methyl-3-phenylcoumarin	1.65595e+06	2.90737e+06	3.56657e+06	0.264642718384389	/
nodiff	7-methoxycoumarin-4-acetic acid	1.37944e+07	1.11306e+07	2.08267e+07	0.212591346908156	/
nodiff	7,4'-dihydroxyflavone	2.25876e+06	2.72302e+06	1.40067e+06	0.739952156096106	/
nodiff	7(z),10(z),13(z),16(z),19(z)-n-(2-hydroxyethyl)docosapentaenamide	2.03609e+07	2.83484e+07	3.35835e+07	0.677538484670198	/
nodiff	8-acetyl-6-hydroxy-7-methoxycoumarin	1.25274e+07	1.17056e+07	1.46231e+07	0.896217303514425	/
nodiff	Acanthoside b	2.00874e+07	1.53004e+07	2.2684e+07	0.805545986211675	/
nodiff	Acetamide, 2-[4-[(5,6-diphenyl-2-pyrazinyl)(1-methylethyl)amino]butoxy]-n-(methylsulfonyl)-	6.04012e+06	5.13365e+06	6.77315e+06	0.581343560789273	/
nodiff	Acetaminophen	3.90968e+06	772372	1.37033e+06	0.493023066388747	/
nodiff	Acetoxyvalerenic acid	2.2222e+07	1.58034e+07	2.16227e+07	0.823172482553978	/
nodiff	Acetylcarnitine	4.30634e+09	3.93748e+09	4.40013e+09	0.835121736705525	/
nodiff	Acetylcholine	2.0059e+08	1.33608e+08	1.20571e+08	0.0720331870533952	/
nodiff	Acetylsalicylic acid	3.46023e+08	2.65505e+08	3.48151e+08	0.323003964603938	/
nodiff	Adenosine	5.7967e+06	7.43936e+06	5.25331e+06	0.437128066985692	/
nodiff	Aflatoxin b1	5.68649e+07	3.15785e+07	2.53327e+07	0.100684215432771	/
nodiff	Aflatoxin b2	2.87589e+06	2.1933e+06	1.79937e+06	0.687869646905076	/
nodiff	Agmatine	3.63662e+08	4.77094e+08	3.43787e+08	0.591475422663817	/
nodiff	Ala-Ala	7.14954e+06	6.07008e+06	7.99627e+06	0.424835494528681	/
nodiff	Ala-Thr	2.65454e+07	2.14704e+07	2.54053e+07	0.417844594113974	/
nodiff	Alanine conjugated cholic acid	7.10991e+07	6.43377e+07	6.08775e+07	0.505487212581047	/
nodiff	Albendazole sulfone	1.59536e+08	1.38347e+08	1.13192e+08	0.274874588469464	/
nodiff	Albiflorin	4.19412e+06	4.50799e+06	3.74429e+06	0.768939749448278	/
nodiff	Albizziin	1.79483e+06	3.78908e+06	1.98324e+06	0.375271888805485	/
nodiff	Alitame	1.46136e+07	1.08913e+07	9.25506e+06	0.320415824985045	/
nodiff	Aloin	3.76563e+06	3.49193e+06	2.64157e+06	0.287208961113532	/
nodiff	Ambroxol	1.35243e+06	1.3827e+06	1.61285e+06	0.588016721221702	/
nodiff	Ametryne	2.79066e+06	2.79884e+06	2.14573e+06	0.301290619348295	/
nodiff	Amprenavir	1.15576e+06	951677	881924	0.63743174479618	/
nodiff	Andrographolide	3.61131e+07	4.57759e+07	3.07922e+07	0.493044176509584	/
nodiff	Androstan-3-ol-17-one 3-glucuronide	1.75763e+07	1.65789e+07	1.3417e+07	0.765078386946417	/
nodiff	Angeloylgomisin h	3.78526e+07	2.70329e+07	2.67057e+07	0.337248003919958	/
nodiff	Aniline	790407	3.18155e+06	4.28138e+06	0.233923284300237	/
nodiff	Anisatin	1.40565e+06	1.39953e+06	1.45971e+06	0.99083613988515	/
nodiff	Anisomycin	1.28192e+06	2.15341e+06	1.34438e+06	0.0805007822665727	/
nodiff	Arcaine	5.16346e+07	4.84825e+07	5.87198e+07	0.117503298021033	/
nodiff	Arecaidine	2.40451e+08	1.72622e+08	2.60509e+08	0.548311872819618	/
nodiff	Arg-Arg-Arg	3.52082e+06	2.21405e+06	4.28748e+06	0.281766784272688	/
nodiff	Arg-Arg-Lys	6.28791e+06	4.91996e+06	4.63881e+06	0.195556468770042	/
nodiff	Arginine	3.35252e+07	3.45843e+07	3.13599e+07	0.925075987054663	/
nodiff	Artemisinin	1.63251e+07	1.55972e+07	1.20916e+07	0.485476270103094	/
nodiff	Asn-Ala	2.76501e+06	1.6734e+06	1.62309e+06	0.291991550755852	/
nodiff	Asp-Arg	2.90399e+07	3.1021e+07	2.3407e+07	0.474244860007174	/
nodiff	Atropine	7.83446e+06	5.34606e+06	8.54279e+06	0.540559200350254	/
nodiff	Azaconazole	6.29226e+06	4.58994e+06	7.51009e+06	0.674252964688022	/
nodiff	Azinphos-ethyl	2.5749e+06	1.95142e+06	1.89966e+06	0.440494785572833	/
nodiff	Azoxystrobin	826846	339722	2.25791e+06	0.244068168901782	/
nodiff	Batimastat	9.93165e+06	6.39119e+06	1.13125e+07	0.770940340514814	/
nodiff	Beclomethasone	3.61763e+07	3.09864e+07	3.23731e+07	0.565588631111015	/
nodiff	Benz[a]anthracene	1.30274e+07	1.4902e+07	1.32592e+07	0.422688527209013	/
nodiff	Benzamide, n-(5z,8z,11z,14z)-5,8,11,14-eicosatetraen-1-yl-4-hydroxy-	2.79798e+06	3.74735e+06	2.33467e+06	0.299211037736488	/
nodiff	Benzyl alcohol	4.37428e+07	3.34215e+07	4.06584e+07	0.0964644203965243	/
nodiff	Beta-estradiol	1.20123e+08	1.38951e+08	1.28351e+08	0.849096935775849	/
nodiff	Beta-estradiol 3-(beta-d-glucuronide)	3.71073e+06	3.05732e+06	2.93593e+06	0.848897313314635	/
nodiff	Betaine	3.31545e+09	2.82868e+09	2.93423e+09	0.312990562806163	/
nodiff	Betonicine	2.74279e+07	4.13889e+06	4.67608e+06	0.456045889008124	/
nodiff	Biliverdin	2.16843e+07	1.29436e+07	2.50247e+07	0.565469979381297	/
nodiff	Bis(2-ethylhexyl) adipate	1.17541e+06	1.1547e+06	1.37486e+06	0.113552136577422	/
nodiff	Bisphenol a diglycidyl ether	4.48658e+06	1.43658e+06	1.19187e+06	0.398712006962907	/
nodiff	Borrelidin	1.30054e+07	9.35045e+06	9.1847e+06	0.525671518102383	/
nodiff	Bradykinin	9.75443e+07	6.48031e+06	2.82987e+06	0.3477505037316	/
nodiff	Bradykinin hydroxyproline	6.19206e+06	363420	178982	0.335163844475195	/
nodiff	Brazilin	2.93068e+06	3.4262e+06	2.68394e+06	0.514019232482946	/
nodiff	Bufotalin	2.86356e+06	3.26155e+06	2.63462e+06	0.700569799485358	/
nodiff	Bupirimate	1.19282e+07	9.59841e+06	9.58243e+06	0.842250186150515	/
nodiff	Butanamide, n-[(3s,5s)-1-(1,3-benzodioxol-5-ylmethyl)-5-(1-piperazinylcarbonyl)-3-pyrrolidinyl]-n-[(3-methoxyphenyl)methyl]-3,3-dimethyl-	1.58504e+06	1.41485e+06	1.394e+06	0.956005996503756	/
nodiff	Butanoic acid	1.26314e+07	1.38582e+07	1.09393e+07	0.426548576464563	/
nodiff	Butanoic acid, 4-(2,4-dichlorophenoxy)-, methyl ester	1.52515e+07	1.49064e+07	3.41204e+07	0.0547610000052349	/
nodiff	Butylate	1.81857e+06	1.28597e+06	1.12557e+06	0.492595237890921	/
nodiff	Caffeate	1.98013e+07	1.69824e+07	1.24389e+07	0.150631339186013	/
nodiff	Caffeine	1.07645e+07	1.01901e+07	9.50545e+06	0.61841078447342	/
nodiff	Calcimycin	1.55719e+06	782261	1.31634e+06	0.405091264913288	/
nodiff	Calpain inhibitor i	4.52933e+06	5.45324e+06	5.91494e+06	0.699698653865057	/
nodiff	Canarione	9.66529e+07	9.74659e+07	7.07204e+07	0.354562735784639	/
nodiff	Captopril	1.40346e+08	7.14668e+07	1.11356e+08	0.0957694176307902	/
nodiff	Carboplatin	1.41895e+08	1.92975e+08	1.05645e+08	0.264132325792833	/
nodiff	Carnitine	2.78768e+06	2.68461e+06	8.39552e+06	0.32275517414344	/
nodiff	Carnosol	6.59749e+06	6.6284e+06	6.74139e+06	0.986147410128803	/
nodiff	Castanospermine	1.64799e+07	1.29731e+07	1.00684e+07	0.355108278836369	/
nodiff	Caulophyllogenin	3.67707e+07	2.52159e+07	2.64089e+07	0.564180808439063	/
nodiff	Caylin-1	2.92775e+07	2.43781e+07	2.85196e+07	0.900607739747535	/
nodiff	Chenodeoxycholate	6.39691e+07	6.28597e+07	6.85929e+07	0.341142855565464	/
nodiff	Choline	1.41878e+09	1.4125e+09	1.45227e+09	0.918193204489748	/
nodiff	Chromone-3-carboxylic acid	2.56444e+07	2.01867e+07	2.09937e+07	0.480949077587016	/
nodiff	Chrysosplenetin	5.01111e+06	5.27246e+06	5.22623e+06	0.913676857364084	/
nodiff	Cidofovir	2.15898e+06	2.33979e+06	2.20746e+06	0.87321241647883	/
nodiff	Cinchonidine	1.43979e+06	1.52099e+06	1.29486e+06	0.819196971699606	/
nodiff	Cinchonine	2.04127e+06	1.68593e+06	1.72952e+06	0.898198214540322	/
nodiff	Cinosulfuron	1.1883e+06	800159	635843	0.159882922391757	/
nodiff	Cis-11,14-eicosadienoic acid	1.30186e+06	1.92343e+06	1.17567e+07	0.434644940623255	/
nodiff	Cis-4-hydroxy-l-proline	7.05412e+07	6.32805e+07	5.4895e+07	0.425880057339559	/
nodiff	Cis-7,10,13,16,19-docosapentaenoic acid	2.58806e+06	3.39515e+06	2.8596e+06	0.658721011557712	/
nodiff	Cis-9-palmitoleic acid	776471	959426	991549	0.224815672796922	/
nodiff	Clomazon	8.7163e+06	8.11645e+06	7.11992e+06	0.899036709927952	/
nodiff	Cloxazolam	1.71235e+07	8.67187e+06	6.14461e+06	0.140514579873568	/
nodiff	Cocaine	4.50409e+06	3.28425e+06	3.66235e+06	0.265746734211371	/
nodiff	Coenzyme q2	9.70465e+06	7.80642e+06	5.63631e+06	0.0894127324996968	/
nodiff	Coniferin	2.2964e+06	5.49437e+06	2.34107e+06	0.557816790713811	/
nodiff	Cortexolone	2.56398e+07	2.96683e+07	2.1252e+07	0.626781584500699	/
nodiff	Cortisone	1.16642e+07	1.67105e+07	1.16733e+07	0.612377524554026	/
nodiff	Costunolide	1.2018e+07	1.09109e+07	6.99973e+06	0.290315988827314	/
nodiff	Coumaphos-o-analog	238555	322366	261678	0.852853805703681	/
nodiff	Coumarin	7.57939e+06	1.1323e+07	1.158e+07	0.579121059318803	/
nodiff	Crassostreaxanthin b	843121	893171	603545	0.0573410002975033	/
nodiff	Creatine	2.27698e+09	2.53277e+09	2.44495e+09	0.716262356879077	/
nodiff	Creatinine	4.84047e+07	4.4713e+07	4.13396e+07	0.718065245188423	/
nodiff	Crufomate	1.31391e+06	1.03989e+06	1.05416e+06	0.44272194138861	/
nodiff	Cucurbitacin b	898632	801654	813730	0.965476404214675	/
nodiff	Cucurbitacin i	1.47229e+06	1.22861e+06	1.20987e+06	0.898184694981221	/
nodiff	Cuminaldehyde	2.02776e+07	1.29036e+07	1.62621e+07	0.296384000644929	/
nodiff	Cyanazine	1.8511e+06	3.07532e+06	1.6075e+06	0.373983120167239	/
nodiff	Cyasterone	5.07747e+06	4.70258e+06	4.7495e+06	0.962433664195413	/
nodiff	Cyclopamine	9.35798e+06	1.1022e+07	1.02469e+07	0.830565633369342	/
nodiff	Cyclopropyl(4-methoxyphenyl)phenylmethanol	1.03422e+07	8.35537e+06	1.68065e+07	0.378661312255307	/
nodiff	Cyproconazole	1.06472e+06	986091	1.29892e+06	0.911838187407152	/
nodiff	Cys-Met	1.17151e+06	631148	722319	0.320958789720875	/
nodiff	Cysteic acid	2.2276e+07	2.453e+07	2.2166e+07	0.852370746376103	/
nodiff	Cytosine	6.59576e+07	4.9122e+07	4.73832e+07	0.144967297086551	/
nodiff	D-erythro-imidazolylglycerol phosphate	1.02186e+08	8.57008e+07	1.54217e+08	0.228196480372574	/
nodiff	D-erythro-sphinganine-1-phosphate	969176	1.06234e+06	1.02854e+06	0.984496217056244	/
nodiff	D-glucosamine 6-phosphate	1.99887e+07	1.8041e+07	1.52357e+07	0.414640038477214	/
nodiff	D-mannitol	7.62428e+06	7.47731e+06	5.20562e+06	0.156093756032339	/
nodiff	D-myo-inositol-1,3,5-triphosphate	1.63961e+06	1.33591e+06	1.58954e+06	0.628622254227432	/
nodiff	D-myo-inositol-1,4,5-triphosphate	2.28057e+07	2.78095e+07	1.86678e+07	0.248775120024655	/
nodiff	D-ornithine	7.80955e+07	5.07974e+07	7.78354e+07	0.222849699084474	/
nodiff	D-pyroglutamic acid	1.86435e+08	1.87824e+08	1.56169e+08	0.471912182251427	/
nodiff	D-xylose	1.0455e+07	1.246e+07	1.23342e+07	0.901409190802482	/
nodiff	Dantrolene	1.69293e+06	1.27946e+06	872928	0.596160157004694	/
nodiff	Daunorubicin	5.7547e+06	7.33874e+06	4.61542e+06	0.796481416895807	/
nodiff	Ddao	5.34859e+06	4.44845e+06	6.20953e+06	0.565959716645978	/
nodiff	Decamethylcyclopentasiloxane	1.74707e+07	1.63698e+07	1.76932e+07	0.914840844948012	/
nodiff	Decanoyl-l-carnitine	1.69061e+08	1.7697e+08	2.0905e+08	0.802681291880019	/
nodiff	Dehydroaripiprazole	2.10405e+06	2.081e+06	2.13861e+06	0.941685267976773	/
nodiff	Demeton s	1.99856e+07	1.38524e+07	1.42691e+07	0.451527597671966	/
nodiff	Deoxypeganine	1.67935e+06	722660	1.44022e+06	0.347027106321374	/
nodiff	Deoxyvasicinone	2.95755e+07	6.50505e+07	4.10525e+07	0.200005071686992	/
nodiff	Desferrioxamine	3.13062e+06	2.86782e+06	2.35786e+06	0.470443539060067	/
nodiff	Desferrioxamine d2	1.62618e+07	1.33563e+07	5.42959e+07	0.392655399770236	/
nodiff	Dexpanthenol	3.85178e+07	2.23838e+08	5.31822e+07	0.388027973367576	/
nodiff	Diacetyl	2.65298e+07	2.87948e+07	2.24482e+07	0.64933783614638	/
nodiff	Diaveridine	1.39319e+07	1.41755e+07	1.62953e+07	0.636055771965311	/
nodiff	Dictamine	1.30987e+08	1.22162e+08	9.64587e+07	0.179082557044283	/
nodiff	Dicyclomine	1.41304e+07	1.69391e+07	1.57304e+07	0.853794173134253	/
nodiff	Didodecyl 3,3'-thiodipropionate	3.25404e+07	2.42967e+07	2.97008e+07	0.838559695405797	/
nodiff	Diethofencarb	190969	219682	209912	0.816808595208287	/
nodiff	Diethylcarbamazine	1.80938e+08	1.31653e+08	1.55657e+08	0.664111943280595	/
nodiff	Digalacturonic acid	1.61658e+07	2.09303e+07	1.37113e+07	0.64108642468577	/
nodiff	Dimethyl sulfoxide	3.99411e+09	3.86371e+09	4.28503e+09	0.197923223660096	/
nodiff	Diosmetine triacetate	202075	114365	212160	0.190151938242821	/
nodiff	Dipropetryn	5.36784e+06	2.88776e+06	3.33341e+06	0.237176947949317	/
nodiff	DL-arginine	1.2829e+09	9.85905e+08	1.05786e+09	0.273286373602924	/
nodiff	DL-asparagine	6.16042e+06	7.38006e+06	8.78154e+06	0.7543851287089	/
nodiff	Dl-benzylsuccinic acid	4.95072e+06	5.56209e+06	5.18596e+06	0.932791456774465	/
nodiff	DL-cysteine	3.61151e+09	3.64514e+09	3.95188e+09	0.764684237597314	/
nodiff	DL-isoleucine	3.70003e+08	3.48691e+08	3.05262e+08	0.492937138274301	/
nodiff	Dl-ornithine	5.55422e+06	2.99107e+06	3.32512e+06	0.126659696225759	/
nodiff	Dl-pyroglutamic acid	3.30585e+06	2.60851e+06	2.54993e+06	0.250963569149578	/
nodiff	DL-valine	1.92797e+08	1.66481e+08	4.90811e+08	0.0697071155804713	/
nodiff	Docosanamide	3.14704e+06	2.50003e+06	2.19093e+06	0.480852793571157	/
nodiff	Dodecanoic acid, 12-[[(cyclohexylamino)carbonyl]amino]-	1.88621e+07	2.22525e+07	2.0138e+07	0.84874013483411	/
nodiff	Ecgonine	3.04466e+07	2.25644e+07	1.9302e+07	0.441079122264077	/
nodiff	Echimidine	6.13222e+07	7.37776e+07	6.45858e+07	0.129061103923665	/
nodiff	Echinocystic acid	1.72904e+07	2.08895e+07	1.51436e+07	0.740322294571701	/
nodiff	Edaravone	1.69647e+06	1.1721e+06	1.7706e+06	0.710366125330389	/
nodiff	Emodin	1.93022e+06	1.86396e+06	1.84916e+06	0.566544555347184	/
nodiff	Enoxacin	4.22353e+07	3.53423e+07	4.29158e+07	0.762198461803884	/
nodiff	Enterolactone	2.22724e+07	1.30205e+07	2.17058e+07	0.629560695760417	/
nodiff	Entinostat	3.16522e+06	2.63331e+06	2.46241e+06	0.833349214151588	/
nodiff	Ephedrine	1.15995e+07	5.20513e+07	3.61673e+07	0.228840031492818	/
nodiff	Epinephrine	1.20292e+07	1.07246e+07	1.85093e+07	0.296864570747975	/
nodiff	Equol	238651	523821	827970	0.526849700275875	/
nodiff	Estrone sulfate	760429	403271	494077	0.315432096431529	/
nodiff	Ethcathinone	1.1138e+08	1.21421e+08	1.13786e+08	0.871423304599963	/
nodiff	Ethiprole	3.70367e+07	4.48915e+07	2.89736e+07	0.27043072630263	/
nodiff	Ethyl 3-indoleacetate	9.54814e+06	3.70485e+06	310274	0.450617820576826	/
nodiff	Exo-norborneol	1.62845e+07	2.04045e+07	1.85687e+07	0.581101060020079	/
nodiff	Farnesol	7.54023e+06	7.52881e+06	1.04396e+07	0.870889824217738	/
nodiff	Fenarimol	1.24126e+07	1.21963e+07	1.21499e+07	0.99545428279663	/
nodiff	Fenazaflor	3.02346e+07	3.52674e+07	2.53581e+07	0.676687904847141	/
nodiff	Fenpropidin	3.14455e+09	3.28172e+09	3.30057e+09	0.757786871626088	/
nodiff	Fingolimod	5.82689e+07	6.13023e+07	5.9864e+07	0.867768576028721	/
nodiff	Fipronil sulfone	1.84304e+07	1.67481e+07	1.33179e+07	0.334940709057614	/
nodiff	Flunisolide	2.72668e+06	2.23176e+06	2.04704e+06	0.811880519597261	/
nodiff	Flurenol methyl ester	9.82024e+06	1.00391e+07	8.29443e+06	0.635931388452442	/
nodiff	Flutamide	3.59056e+08	4.42884e+08	3.58031e+08	0.619307950768689	/
nodiff	Fluthiacet-methyl	9.81727e+06	8.33362e+06	7.72485e+06	0.426533408874431	/
nodiff	Fosthiazate	1.01026e+07	7.9182e+06	7.62261e+06	0.0689705803054479	/
nodiff	Fraxidin	1.23913e+08	1.2136e+08	9.09893e+07	0.331899166657969	/
nodiff	Fructose	5.51737e+06	4.60983e+06	4.15917e+06	0.68919127789528	/
nodiff	Fumagillin	4.84434e+07	4.89066e+07	4.27035e+07	0.323808014723776	/
nodiff	Furazolidone	3.77286e+06	3.44204e+06	4.14836e+06	0.594420580621232	/
nodiff	Gamma-glu-glu	2.35653e+07	2.19999e+07	2.13199e+07	0.918210357459255	/
nodiff	Gamma-l-glutamyl-l-glutamic acid	5.03248e+07	4.52588e+07	4.48389e+07	0.580418220097986	/
nodiff	Gardenin b	2.16859e+07	2.03207e+07	2.33217e+07	0.791460940011691	/
nodiff	Ginsenoside rg3 (r-form)	2.09696e+06	2.4321e+06	2.04535e+06	0.724937255103763	/
nodiff	Glabrolide	4.17736e+06	5.68963e+06	4.24222e+06	0.491769752600472	/
nodiff	Gliotoxin	4.3908e+08	4.45136e+08	2.16146e+08	0.103744005794361	/
nodiff	Glufosinate	1.93985e+06	2.31393e+06	3.3413e+06	0.319116748477265	/
nodiff	Glutamic acid	6.13993e+06	6.19711e+06	8.48384e+06	0.340393878907302	/
nodiff	Glutathione, oxidized	7.71379e+07	6.73807e+07	7.83627e+07	0.872345354302625	/
nodiff	Gly-Leu	7.68202e+06	4.55715e+06	5.19583e+06	0.609193482368084	/
nodiff	Glycerophosphocholine	1.52988e+08	1.11187e+08	1.01758e+08	0.107195779754649	/
nodiff	Gossypol	1.97771e+06	2.63746e+06	2.82877e+06	0.762836951246807	/
nodiff	Guanine	9.02369e+06	8.70215e+06	8.7844e+06	0.946879706947952	/
nodiff	Heptadecasphinganine	9.6526e+06	8.95947e+06	8.68773e+06	0.67765203843647	/
nodiff	Heptanoic acid, ethyl ester	1.62219e+07	2.57631e+07	2.43222e+07	0.497761271159364	/
nodiff	Hetisine	1.45472e+06	2.24773e+06	1.7277e+06	0.283166424267732	/
nodiff	Hexadecylacetylglycerol	6.47897e+06	9.07574e+06	6.76642e+06	0.432427536643435	/
nodiff	Hexaethylene glycol	6.45937e+06	6.24141e+06	5.32318e+06	0.654080770709953	/
nodiff	Hexamethylcyclotrisiloxane	1.35877e+07	1.31809e+07	1.41718e+07	0.682858612174696	/
nodiff	Hexylamine	3.90598e+07	4.10646e+07	4.25702e+07	0.768180566801082	/
nodiff	Histidine	1.05924e+09	6.4051e+08	6.53642e+08	0.104778688830138	/
nodiff	hydrocortisone 21-acetate	1.54863e+07	1.69347e+07	1.53785e+07	0.942389122135047	/
nodiff	Hydrocortisone 21-hemisuccinate	2.77213e+06	2.39922e+06	2.22688e+06	0.899697580818368	/
nodiff	Hydroquinone	2.05129e+07	2.06722e+07	1.59138e+07	0.811777485504417	/
nodiff	Hydroxyproline	3.51196e+06	3.9106e+06	4.48866e+06	0.85681670212589	/
nodiff	Hypoxanthine	2.4684e+08	2.14387e+08	8.34482e+08	0.214592726253653	/
nodiff	Imazalil	1.72682e+07	1.80183e+07	1.60329e+07	0.876089306004601	/
nodiff	Indole-3-acetamide	6.12154e+06	7.43423e+06	6.49287e+06	0.459082453293578	/
nodiff	Indole-3-pyruvic acid	3.72921e+06	8.39889e+06	7.03084e+06	0.285022860268876	/
nodiff	Irgarol	1.51887e+06	1.2621e+06	1.24907e+06	0.267351321492865	/
nodiff	Isoliquiritigenin	936797	1.3724e+06	1.38424e+06	0.486428312038492	/
nodiff	Isoproterenol	5.47723e+07	5.16482e+07	5.49446e+07	0.907180457971453	/
nodiff	Kanamycin a	8.24334e+06	6.94825e+06	6.72301e+06	0.129230777471827	/
nodiff	Khellin	1.8702e+09	2.0456e+09	1.84354e+09	0.898513980312372	/
nodiff	L-carnitine	3.00246e+08	2.883e+08	2.93242e+08	0.972290472484769	/
nodiff	L-deprenyl	8.75485e+08	8.96673e+08	1.16355e+09	0.482824748881127	/
nodiff	L-glutarylcarnitine	2.77989e+07	2.31709e+07	2.17822e+07	0.466584511355826	/
nodiff	L-leucyl-l-proline	7.7281e+08	1.75158e+08	1.63251e+08	0.0777923603028814	/
nodiff	L-methionine	4.40913e+07	2.89669e+07	2.97815e+07	0.325046175464174	/
nodiff	L-palmitoylcarnitine	8.1294e+07	8.33598e+07	7.77416e+07	0.902370625589399	/
nodiff	L-pipecolic acid	1.59444e+08	1.7167e+08	1.64972e+08	0.868324640935087	/
nodiff	L-propionylcarnitine	1.93734e+07	2.06807e+07	1.79083e+07	0.930835506199427	/
nodiff	L-saccharopine	2.20309e+07	1.76537e+07	1.7565e+07	0.836113669159081	/
nodiff	Lappaconitine	3.73197e+06	2.98092e+06	2.94956e+06	0.835651849551504	/
nodiff	Lauroyl-l-carnitine	7.88578e+07	9.04964e+07	9.88162e+07	0.782336639214947	/
nodiff	Lauryldimethylamine oxide	6.54003e+07	6.14245e+07	8.87317e+07	0.277003586631051	/
nodiff	Leu-Met-Arg	2.32052e+06	1.90857e+06	1.55461e+06	0.772216948598491	/
nodiff	Leucine	4.46333e+07	2.05558e+06	1.78573e+06	0.376098234965791	/
nodiff	Leukotriene b4 dimethylamide	1.00467e+07	1.18997e+07	1.11898e+07	0.86107769156974	/
nodiff	Lidocaine	3.05905e+08	7.92745e+06	830568	0.395477718624088	/
nodiff	Lignan j1	6.84325e+07	6.18054e+07	5.27909e+07	0.433927142651509	/
nodiff	Ligustrazine hcl	3.76599e+06	3.31273e+06	3.30032e+06	0.673468447863276	/
nodiff	Lincomycin	1.05772e+07	1.19223e+07	8.15789e+06	0.664170748662893	/
nodiff	Linezolid	1.80915e+06	1.249e+06	1.44571e+06	0.20295797647174	/
nodiff	Linoelaidic acid	1.04908e+07	5.78122e+06	8.25929e+06	0.164659419365024	/
nodiff	Linoleic acid methyl ester	2.59993e+07	1.79227e+07	1.86195e+07	0.33411955249863	/
nodiff	Linoleoylcarnitine	9.42739e+07	8.25046e+07	8.64005e+07	0.725887552843553	/
nodiff	Lobelanidine	1.68758e+07	2.1969e+07	2.5437e+07	0.393976670710056	/
nodiff	Lontrel	5.28778e+07	3.56939e+07	2.90554e+07	0.0881033819809593	/
nodiff	Loperamide	3.16049e+06	1.5646e+06	2.63168e+06	0.424392703113117	/
nodiff	Lorazepam	4.02131e+06	4.03195e+06	2.28766e+06	0.0689385923060108	/
nodiff	Lpc 18:2	5.87882e+09	4.14513e+09	4.89861e+09	0.159320249056686	/
nodiff	Lufenuron	715823	456180	499566	0.331070943285458	/
nodiff	Lupanine	1.78064e+06	1.21452e+06	1.88301e+06	0.540250287793308	/
nodiff	Lycobetaine	3.41539e+06	3.26502e+06	2.79939e+06	0.587718515307371	/
nodiff	Lysine	1.14738e+08	1.51633e+08	1.06929e+08	0.143651672149078	/
nodiff	Mafenide	5.74019e+06	5.10315e+06	5.707e+06	0.399987628880473	/
nodiff	Malaoxon	2.21331e+08	2.21897e+08	1.90205e+08	0.944197417320736	/
nodiff	Maltol	1.70075e+07	1.9631e+07	1.57171e+07	0.4992658184362	/
nodiff	Marmesin	307418	558866	1.16019e+06	0.58645413757551	/
nodiff	Maslinic acid	6.60551e+06	6.02552e+06	5.31982e+06	0.678802544196396	/
nodiff	Matairesinol	9.46708e+06	1.3182e+07	1.15409e+07	0.467933491803857	/
nodiff	Matrine	1.4868e+06	1.11647e+06	1.284e+06	0.429380715192027	/
nodiff	Melamine	1.25112e+09	1.23215e+09	1.30175e+09	0.294685981019041	/
nodiff	Menadione	4.44791e+06	3.69861e+06	3.91653e+06	0.59911929552565	/
nodiff	Menaquinone 4	2.3126e+06	2.02942e+06	4.03437e+06	0.381010893943914	/
nodiff	Meperidine	2.98027e+06	4.81266e+06	6.42519e+06	0.0898547431103131	/
nodiff	Mescaline	7.16095e+06	7.34605e+06	8.88589e+06	0.185677088067823	/
nodiff	Met-Gly-Arg	4.75881e+06	4.20425e+06	3.85574e+06	0.629709869488942	/
nodiff	Met-Met-Arg	5.60363e+07	5.07333e+07	6.23057e+07	0.667712703856651	/
nodiff	Met-Val-Lys	1.97395e+07	2.98967e+07	1.75098e+07	0.209842577025643	/
nodiff	Metalaxyl	1.27497e+06	945556	834965	0.722699382668692	/
nodiff	Methabenzthiazuron	3.07017e+07	2.83347e+07	2.08053e+07	0.189941124635121	/
nodiff	Methanone, [1-(2-hydroxypentyl)-1h-indol-3-yl](2,2,3,3-tetramethylcyclopropyl)-	1.62978e+07	2.3518e+07	2.55445e+07	0.379599105124824	/
nodiff	Methapyrilene	1.24976e+07	1.4606e+07	1.08409e+07	0.250658871127513	/
nodiff	Methaqualone	642838	1.09068e+06	1.18014e+06	0.692797320723723	/
nodiff	Methoxsalen	1.04564e+07	1.25707e+07	1.27613e+07	0.566265101352147	/
nodiff	Methoxyfenozide	1.048e+06	963650	774753	0.54470344079612	/
nodiff	Methyl (1-(cyclohexylmethyl)-1h-indole-3-carbonyl)-l-valinate	9.09252e+06	8.13582e+06	1.00485e+07	0.682619457609248	/
nodiff	Methyl 2-[4-ethenyl-2,6-dihydroxy-3-(3-hydroxyprop-1-en-2-yl)-4-methylcyclohexyl]prop-2-enoate	1.54204e+06	901812	1.16318e+06	0.621841511793025	/
nodiff	Methyl 5,6-diacetyloxy-10-hydroxy-2,4b,7,7,10a,12a-hexamethyl-12-methylidene-1,4,8-trioxo-4a,5,6,6a,9,10,10b,11-octahydronaphtho[1,2-h]isochromene-2-carboxylate	765126	722678	647599	0.296274343182863	/
nodiff	Methyldopa	3.67068e+06	4.19598e+06	4.42611e+06	0.806114591365276	/
nodiff	Methylguanidine	1.29008e+07	1.12267e+07	1.37828e+07	0.523079382535285	/
nodiff	Methyprylon	1.92533e+07	1.30531e+07	1.60769e+07	0.516660304813366	/
nodiff	Methysticin	6.67995e+06	5.78854e+06	5.45285e+06	0.859455941554908	/
nodiff	Metronidazole	1.43497e+06	788797	1.04047e+06	0.538152066031828	/
nodiff	Mevastatin	2.52904e+07	2.94371e+07	2.22244e+07	0.73912466793528	/
nodiff	Milrinone	4.50068e+06	2.15349e+06	2.47994e+06	0.136336142559998	/
nodiff	Miltefosine	1.93289e+06	794908	3.29445e+06	0.506821041048167	/
nodiff	Monomethyl glutaric acid	2.1619e+07	2.02633e+07	2.14126e+07	0.725066632020509	/
nodiff	Morpholine	3.48478e+07	6.02755e+07	4.56174e+07	0.331596284531587	/
nodiff	Moxonidine	1.30322e+06	1.0899e+06	1.61111e+06	0.0922406171851235	/
nodiff	Myclobutanil	1.96387e+07	1.58379e+07	1.5594e+07	0.841881467087225	/
nodiff	Myriocin	1.2377e+07	1.68501e+07	1.81738e+07	0.641994177631924	/
nodiff	Myristamine oxide	1.15999e+08	1.15365e+08	1.3892e+08	0.335691853363717	/
nodiff	Myristicine	4.72101e+06	5.1235e+06	6.41798e+06	0.250834111509471	/
nodiff	N-.alpha.-acetyl-l-ornithine	2.1493e+08	1.7545e+08	2.58968e+08	0.203869874839326	/
nodiff	N-(1-amino-3,3-dimethyl-1-oxobutan-2-yl)-1-pentyl-1h-indole-3-carboxamide	3.53948e+07	2.77441e+07	2.3045e+07	0.563529333257136	/
nodiff	N-(dodecanoyl)-1-.beta.-glucosyl-sphing-4-enine	1.07837e+07	1.28839e+07	1.11349e+07	0.716248332800491	/
nodiff	N-(dodecanoyl)sphing-4-enine-1-phosphate	4.63173e+06	5.69032e+06	2.82059e+06	0.184344460107118	/
nodiff	N-(eicosanoyl)sphingosine	8.49713e+06	9.10055e+06	5.84895e+06	0.23180829417144	/
nodiff	N-(octadecanoyl)sphing-4-enine-1-phosphocholine	1.48866e+07	1.89951e+07	1.62897e+07	0.757997226902708	/
nodiff	N-[1-(4-methoxy-6-oxopyran-2-yl)-2-methylpropyl]acetamide	1.6787e+07	1.20677e+07	2.22294e+07	0.691132430575453	/
nodiff	N-3-oxohexadec-11z-enoyl-l-homoserine lactone	3.07171e+06	2.05966e+06	2.22127e+07	0.395891842024139	/
nodiff	N-acetyl-d-galactosamine	2.63643e+06	2.3442e+06	1.78245e+06	0.253843693891835	/
nodiff	N-acetyl-s-geranylgeranyl-l-cysteine	2.66968e+06	295160	241586	0.0677873221027608	/
nodiff	N-acetylneuraminic acid, 2,3-dehydro-2-deoxy-	257682	2.17075e+07	9.50885e+06	0.492638153586436	/
nodiff	N-acetylsphingosine	6.24207e+06	6.93749e+06	5.69034e+06	0.673592522707012	/
nodiff	N-acetylsulfamethoxazole	1.16516e+06	2.8013e+06	4.76375e+06	0.0681007641404277	/
nodiff	N-alpha-acetyl-l-lysine	1.6976e+08	1.7131e+08	2.17089e+08	0.294426128354185	/
nodiff	N-arachidonoyl-.gamma.-aminobutyric acid	9.3453e+06	8.80658e+06	1.01695e+07	0.959541313103836	/
nodiff	N-arachidonylmaleimide	8.75925e+07	9.73966e+07	9.19129e+07	0.943556444059021	/
nodiff	N-docosanoyl-4-sphingenyl-1-o-phosphorylcholine	7.81936e+07	9.56031e+07	7.3635e+07	0.698606437452519	/
nodiff	N-ethylaniline	2.82736e+07	3.79871e+07	3.46516e+07	0.554441659217953	/
nodiff	N-lauroyl-d-erythro-sphinganine	1.48495e+08	1.46695e+08	1.14371e+08	0.201093402617053	/
nodiff	N-lauroyl-d-erythro-sphingosylphosphorylcholine	1.78549e+07	3.27796e+07	2.661e+07	0.287717050582858	/
nodiff	N-methyl-l-alanine	6.72406e+07	7.32896e+07	8.33038e+07	0.570419409148483	/
nodiff	N-myristoylsphinganine	5.47947e+08	5.65327e+08	3.9368e+08	0.105769206265226	/
nodiff	N-nervonoyl-d-erythro-sphingosylphosphorylcholine	6.32575e+06	1.06363e+07	1.82197e+07	0.486093185670137	/
nodiff	N-octadecylamine	1.64461e+06	1.78227e+06	1.57549e+06	0.896383945153951	/
nodiff	N-octanoylsphingosine	1.00056e+07	1.12365e+07	1.02666e+07	0.665836184109227	/
nodiff	N-oleoyl-d-erythro-sphingosylphosphorylcholine	5.63918e+08	5.192e+08	3.63115e+08	0.157311574683965	/
nodiff	N-palmitoyl-d-sphingosine	9.69759e+06	1.00906e+07	6.50423e+06	0.255706394352568	/
nodiff	N-phenyl-2-naphthylamine	2.25745e+07	1.88157e+07	1.63431e+07	0.35055610909422	/
nodiff	N-stearoylsphinganine	8.91898e+07	1.12259e+08	6.98973e+07	0.451184836271331	/
nodiff	N6-(1-iminoethyl)-l-lysine	1.778e+06	1.35186e+06	959469	0.0630130488680153	/
nodiff	N8-acetylspermidine	1.45046e+06	1.34144e+06	1.16128e+06	0.460203324399918	/
nodiff	Nandrolone	2.85635e+06	2.74059e+06	1.6168e+06	0.101302284371453	/
nodiff	Napelline	4.50556e+06	5.59957e+06	5.15314e+06	0.783539917319262	/
nodiff	Naphthol as-bi .beta.-d-galactopyranoside	8.98692e+06	8.86448e+06	4.89946e+06	0.136997033525935	/
nodiff	Neopentyl glycol	5.88113e+06	6.12119e+06	6.43214e+06	0.813892123074225	/
nodiff	Ng,ng-dimethyl-l-arginine	2.49291e+08	2.43479e+08	2.29795e+08	0.821225829177177	/
nodiff	Niflumic acid	7.64426e+07	7.97036e+07	6.25398e+07	0.416883529960095	/
nodiff	Nordihydroguaiaretic acid	2.33496e+07	1.88623e+07	1.85794e+07	0.842408263303859	/
nodiff	Normorphine	3.22544e+06	2.4128e+06	2.58524e+06	0.0832978700419412	/
nodiff	Nylidrin	6.55536e+06	9.98277e+06	1.066e+07	0.15290268495845	/
nodiff	O-acetyl-l-serine	8.99358e+07	5.58357e+07	6.0973e+07	0.0709432374046401	/
nodiff	O-phenylphenol	3.15377e+07	2.73399e+07	3.52068e+07	0.205909419978795	/
nodiff	O-succinyl-l-homoserine	7.87929e+06	9.87761e+06	1.18399e+07	0.540080051748575	/
nodiff	Octaethylene glycol	2.55963e+07	1.94481e+07	1.66074e+07	0.133126950895654	/
nodiff	Octaethylporphyrin	1.56397e+06	1.33628e+06	1.02512e+06	0.134948693846155	/
nodiff	Octanoylcarnitine	1.89145e+08	2.06066e+08	2.23466e+08	0.867978515309939	/
nodiff	Oleyl anilide	2.74185e+07	4.84105e+07	3.45455e+07	0.754881386834445	/
nodiff	Oligomycin a	1.30484e+07	8.62437e+06	1.34743e+07	0.209049202333526	/
nodiff	Oligomycin b	3.69038e+06	3.19631e+06	4.42588e+06	0.615348463426618	/
nodiff	Ondansetron	7.18965e+06	3.94803e+06	3.62546e+06	0.54922384759163	/
nodiff	Osthole	7.9368e+06	1.06265e+07	7.3263e+06	0.403309866201283	/
nodiff	Oxamniquine	6.51496e+06	9.14511e+06	1.32737e+07	0.171638550986383	/
nodiff	Oxandrolone	1.87578e+07	1.69548e+07	1.23672e+07	0.505630497458093	/
nodiff	Oxaprozin	1.07542e+08	9.68486e+07	8.34757e+07	0.462482874742731	/
nodiff	Oxazepam	2.67001e+08	2.53166e+08	2.15418e+08	0.518129635947404	/
nodiff	Oxybutynin	9.2915e+06	1.07052e+07	1.0873e+07	0.857253336008448	/
nodiff	Palmitamide	2.89742e+07	3.16736e+07	2.9766e+07	0.659259480260612	/
nodiff	Palmitoyl ethanolamide	1.14095e+07	1.35285e+07	1.28568e+07	0.0695766155660922	/
nodiff	Palmitoyl sphingomyelin	3.61974e+09	4.29736e+09	3.07968e+09	0.153398394676109	/
nodiff	Pantothenic acid	2.2345e+06	1.79441e+06	2.11894e+06	0.662401249791754	/
nodiff	Parthenolide	3.1161e+07	2.50554e+07	2.59083e+07	0.714200401835537	/
nodiff	Pentaethylene glycol	5.16923e+07	6.05977e+07	4.34414e+07	0.512333921998671	/
nodiff	Pentazocine	2.26529e+08	2.51911e+08	2.47984e+08	0.744970838442304	/
nodiff	Pentostatin	3.69322e+06	3.80781e+06	3.74322e+06	0.863891720640807	/
nodiff	Perifosine	473241	330364	483897	0.660183203931798	/
nodiff	Permethrin	3.04581e+06	3.00415e+06	4.10986e+06	0.423314139857845	/
nodiff	Perseitol	8.8538e+08	8.66227e+08	6.18592e+08	0.220032281029882	/
nodiff	Phe-Asp-Lys	7.01502e+06	7.5618e+06	5.93359e+06	0.408514854385429	/
nodiff	Phenylephrine	1.47521e+06	2.10963e+06	491057	0.486154382201891	/
nodiff	Phosalone	660452	434213	419762	0.305095227218759	/
nodiff	Phosphocreatine	4.17025e+07	4.59241e+07	4.79064e+07	0.935921919550887	/
nodiff	Phthalic anhydride	2.05052e+06	2.41422e+06	1.52051e+06	0.275410314923002	/
nodiff	Phytosphingosine	2.58802e+08	3.5155e+08	1.44671e+08	0.220438311516264	/
nodiff	Piceatannol	3.78054e+07	3.43735e+07	3.1622e+07	0.776634362791501	/
nodiff	Picloram	900234	1.24173e+06	1.33462e+06	0.204762612066173	/
nodiff	Pimonidazole	2.44032e+06	4.10402e+06	3.1285e+06	0.420737101756782	/
nodiff	Pinoxaden	3.24002e+06	2.78986e+06	2.08795e+06	0.338582698982722	/
nodiff	Piperidine	2.84028e+08	2.00676e+08	2.19546e+08	0.507291601633101	/
nodiff	Piperine	6.85428e+07	1.86978e+07	5.27712e+07	0.514711839131743	/
nodiff	Piperonyl sulfoxide	1.41294e+07	1.13089e+07	1.11266e+07	0.844811652699317	/
nodiff	Pirimicarb	1.21309e+07	1.08887e+07	1.02626e+07	0.773163466574815	/
nodiff	Pirinixic acid	9.3863e+06	1.05662e+07	7.5609e+06	0.192316708202467	/
nodiff	Platensimycin	3.00654e+06	1.02436e+06	5.33195e+06	0.556392330556669	/
nodiff	Podophyllotoxin	1.02466e+06	786910	1.26103e+06	0.497511152463346	/
nodiff	Praziquantel	7.99522e+06	5.15132e+06	8.72935e+06	0.0663714564653974	/
nodiff	Pristimerin	1.63578e+07	1.75306e+07	1.88229e+07	0.169056636799401	/
nodiff	Pro-hyp	3.74913e+07	6.02562e+07	5.37961e+07	0.185630403579542	/
nodiff	Pro-ile	2.9881e+07	9.15454e+06	6.21091e+06	0.100252976656525	/
nodiff	Pro-Trp	1.00856e+09	1.33587e+09	1.09897e+09	0.0694045280222332	/
nodiff	Prolintane	4.28898e+08	3.97683e+08	4.34668e+08	0.426850642407369	/
nodiff	Propanoic acid, 2-[[4-[2-[[(cyclohexylamino)carbonyl](4-cyclohexylbutyl)amino]ethyl]phenyl]thio]-2-methyl-	5.57909e+06	6.17618e+06	5.32275e+06	0.468719185812384	/
nodiff	Propazine	3.05053e+07	3.03867e+07	3.04333e+07	0.999048187752593	/
nodiff	Propranolol	4.1259e+07	4.10142e+07	4.75648e+07	0.808108629337111	/
nodiff	Prostaglandin f2.alpha. isopropyl ester	4.98871e+06	3.4414e+06	3.63148e+06	0.199720616083441	/
nodiff	Prostaglandin g2	6.12988e+06	4.99995e+06	4.88638e+06	0.856431192756933	/
nodiff	Psychosine	662980	632030	550802	0.729644511588842	/
nodiff	Purpurin	1.87532e+08	1.99017e+08	1.66124e+08	0.727282487684439	/
nodiff	Pygenic acid c	2.82332e+06	1.86282e+06	2.29888e+06	0.591519443283761	/
nodiff	Pyraflufen-ethyl	2.41239e+07	2.59658e+07	2.29174e+07	0.419679536466281	/
nodiff	Pyrantel	4.4563e+07	3.73575e+07	4.60097e+07	0.0770916780524704	/
nodiff	Pyridaben	4.1244e+07	3.53716e+07	3.81523e+07	0.84625034890792	/
nodiff	Pyridoxine	1.22274e+06	1.19352e+06	1.3941e+06	0.851764351419512	/
nodiff	Pyrrolidine	8.63671e+06	9.99491e+06	7.40727e+06	0.284987051944823	/
nodiff	Quercetin 3'-methyl ether	8.99473e+06	7.91121e+06	4.49737e+06	0.052259684765578	/
nodiff	Quinate	2.06561e+08	1.67823e+08	2.01588e+08	0.667686682328214	/
nodiff	Quinolin-2-ol	4.02195e+06	8.7886e+06	8.23732e+06	0.433851209794808	/
nodiff	Quinoline-2,4-diol	9.92052e+06	1.24783e+07	8.19031e+06	0.411022718326781	/
nodiff	Rac-4-sulfoxypropranolol	2.77339e+06	2.09549e+06	2.59036e+06	0.451647665529908	/
nodiff	Reserpic acid	9.18061e+06	8.60333e+06	8.97831e+06	0.897999329550685	/
nodiff	Retinene	2.03536e+07	2.58236e+07	2.35332e+07	0.311808228084782	/
nodiff	Rhein	2.51133e+06	2.63121e+06	1.8042e+06	0.456402708165976	/
nodiff	Rucaparib	1.89249e+07	1.83741e+07	1.2426e+07	0.113247322769975	/
nodiff	S-allyl-l-cysteine	1.37355e+06	2.11573e+06	1.86481e+06	0.329898718545924	/
nodiff	S-lactoylglutathione	1.86611e+06	1.73774e+06	1.69219e+06	0.719994086714866	/
nodiff	S(-)-cathinone	1.68777e+06	1.55054e+06	3.75653e+06	0.268374052439966	/
nodiff	Salicin	1.82854e+06	2.62377e+06	5.36396e+06	0.0524909540593817	/
nodiff	Salinomycin	742491	717406	766637	0.196277284641601	/
nodiff	Sarsasapogenin	1.49779e+06	1.58225e+06	3.24459e+06	0.0636730744306591	/
nodiff	Schweinfurthin e	1.39872e+07	1.08832e+07	1.107e+07	0.502960928221256	/
nodiff	Scutellarin	5.56351e+06	4.75932e+06	3.80864e+06	0.413653700278888	/
nodiff	Senecionine	1.1765e+06	1.377e+06	1.42097e+06	0.380261159685153	/
nodiff	Ser-Pro	978508	1.66878e+06	764538	0.28889884504401	/
nodiff	Sesamin	3.878e+06	4.61138e+06	4.29541e+06	0.475206457676763	/
nodiff	Shikonin	4.53135e+07	4.10602e+07	3.74823e+07	0.794835345882564	/
nodiff	Sofalcone	565111	461244	500096	0.918399850535007	/
nodiff	Solasodine	1.00467e+07	1.01926e+07	1.24384e+07	0.708586996514413	/
nodiff	Solstitialin a 13-acetate	4.8967e+07	4.51186e+07	5.74364e+07	0.512041513625825	/
nodiff	Spectinomycin	4.74818e+06	2.94313e+06	4.02436e+06	0.689918638721808	/
nodiff	Stachydrine	2.52748e+08	3.00271e+08	4.44704e+08	0.646918786168852	/
nodiff	Stearoyl ethanolamide	9.15742e+06	9.97084e+06	8.98977e+06	0.271809439833711	/
nodiff	Stearoylcarnitine	8.90851e+08	9.38824e+08	6.5766e+08	0.119913646314632	/
nodiff	Stigmasta-4,22-dien-3-one	7.89233e+06	6.63225e+06	5.97854e+06	0.584107049263426	/
nodiff	Succinic acid n,n-dimethylhydrazide	1.34607e+07	6.11494e+07	1.59823e+07	0.380641810248293	/
nodiff	Sucralose	9.61669e+06	9.51495e+06	9.52262e+06	0.998908771932246	/
nodiff	Sulfallate	1.63446e+07	1.04255e+07	1.40883e+07	0.352924833237342	/
nodiff	Sulfisoxazole	1.06115e+07	8.29605e+06	8.04215e+06	0.376469284411491	/
nodiff	Sulforaphane	5.42688e+06	7.50984e+06	4.90536e+06	0.258591321726076	/
nodiff	Sulfuretin	1.92307e+07	1.58859e+07	1.44916e+07	0.368955860585405	/
nodiff	Swainsonine	4.84325e+06	4.41984e+06	5.56786e+06	0.493246074156037	/
nodiff	Tebutam	3.21051e+06	4.14738e+06	2.74572e+06	0.580942589008543	/
nodiff	Tenofovir	3.76808e+06	4.87313e+06	3.81937e+06	0.566925244857231	/
nodiff	Terbutaline	2.20375e+07	2.96954e+06	2.33856e+06	0.183008419245104	/
nodiff	Terfenadine	8.81022e+06	5.79806e+06	9.74198e+06	0.491916480609253	/
nodiff	Testosterone decanoate	4.72415e+06	2.22955e+06	4.81758e+06	0.146888258807151	/
nodiff	Testosterone enanthate	1.946e+07	1.80565e+07	1.30267e+07	0.533977119649386	/
nodiff	Tetradecanedioic acid	8.70479e+06	6.13873e+06	9.83333e+06	0.422081083356934	/
nodiff	Tetradecylamine	1.49662e+06	1.36648e+06	1.81539e+06	0.774161249027559	/
nodiff	Tetraethylene glycol	1.88013e+07	2.14632e+07	2.28785e+07	0.749198115239081	/
nodiff	Tetraethylene glycol monomethyl ether	2.20086e+07	1.37644e+07	8.8863e+06	0.424590041794126	/
nodiff	Tetraglyme	1.02317e+07	1.22457e+07	9.00355e+06	0.552903316300097	/
nodiff	Tetrahydro-l-biopterin	1.09593e+07	9.01941e+06	1.18156e+07	0.290994133844515	/
nodiff	Tetrahydrogambogic acid	7.31313e+06	1.12942e+07	6.78594e+06	0.697156389955761	/
nodiff	Tetrahydrozoline	7.66041e+06	6.6499e+06	6.515e+06	0.95750458574895	/
nodiff	Tetrazolo[1,5-b]pyridazine, 6-(phenylsulfinyl)-	2.6347e+07	1.72658e+07	1.98795e+07	0.476020497693217	/
nodiff	Thifensulfuron-methyl	1.00619e+06	1.20785e+06	644651	0.149309081393837	/
nodiff	Thiobencarb	1.99646e+06	1.83045e+06	1.42963e+06	0.266613433016737	/
nodiff	Thioetheramide-PC	6.01255e+07	7.94394e+07	6.56707e+07	0.582509081222956	/
nodiff	Thiophene, 5-bromo-2-(4-fluorophenyl)-3-[4-(methylsulfonyl)phenyl]-	3.676e+06	3.67947e+06	3.12929e+06	0.667554350906099	/
nodiff	Thunalbene	2.03241e+07	1.9713e+07	2.86144e+07	0.216069869942052	/
nodiff	Thymidine 5'-monophosphate	1.31059e+08	1.70301e+08	9.26731e+07	0.310118012420447	/
nodiff	Thyrotropin-releasing hormone	2.86308e+07	2.39779e+07	2.33264e+07	0.289076680219579	/
nodiff	Tiamulin	3.95988e+08	4.43289e+08	3.67196e+08	0.722733642754191	/
nodiff	Tomatidin	6.23655e+06	5.80141e+06	6.29259e+06	0.932711276902163	/
nodiff	Toosendanin	2.61942e+06	828598	2.12327e+06	0.24728246703502	/
nodiff	Tozasertib	688177	564129	585720	0.904433987423948	/
nodiff	Trachelanthine	1.55644e+06	1.99797e+06	1.81272e+06	0.349501921627743	/
nodiff	Trans-4-(aminomethyl)cyclohexanecarboxylic acid	9.04157e+06	8.78796e+06	6.1112e+06	0.168306690012404	/
nodiff	Trans-traumatic acid	2.83342e+07	2.57599e+07	3.01846e+07	0.359899047799257	/
nodiff	Trans-zeatin	1.27473e+07	1.65904e+07	7.23726e+06	0.150625292981885	/
nodiff	Transfluthrin	1.66756e+08	1.60047e+08	9.00412e+07	0.124650787011072	/
nodiff	Triazophos	2.10215e+07	2.01558e+07	1.51425e+07	0.275209202607814	/
nodiff	Trichlamide	5.23584e+06	5.3831e+06	4.0279e+06	0.123462095672501	/
nodiff	Triclabendazole	1.13279e+06	841572	883015	0.597885046716022	/
nodiff	Triethanolamine	1.03957e+07	1.26865e+07	1.71606e+07	0.764090105395425	/
nodiff	Triethyl citrate	366405	9.09061e+06	3.28328e+06	0.483789922073484	/
nodiff	Triflumuron	2.7836e+07	2.76906e+07	3.29421e+07	0.818478297141991	/
nodiff	Trigonelline	5.67967e+07	2.37583e+08	3.18439e+08	0.239244984294339	/
nodiff	Trihexyphenidyl	8.76195e+06	1.3133e+07	1.44396e+07	0.38210315477987	/
nodiff	Trimethylamine n-oxide	2.1906e+08	3.83536e+08	3.3652e+08	0.594703515611432	/
nodiff	Trinexapac-ethyl	2.01779e+07	2.03741e+07	2.15938e+07	0.711506933403627	/
nodiff	Trioxsalen	1.24286e+06	1.35728e+06	1.41639e+06	0.537128586864006	/
nodiff	Urea, n-[4-[4-amino-1-(1-methylethyl)-1h-pyrazolo[3,4-d]pyrimidin-3-yl]phenyl]-n'-[3-(trifluoromethyl)phenyl]-	1.34036e+07	9.70694e+06	1.95317e+07	0.23285331356017	/
nodiff	Val-Pro-Arg	1.14382e+07	2.40583e+07	2.19427e+07	0.227078767303778	/
nodiff	Vasicinone	9.53942e+06	1.12118e+07	3.23289e+07	0.321382734202846	/
nodiff	Veratramine	7.90022e+06	1.31623e+07	1.11589e+07	0.580970860318637	/
nodiff	Vincamine	8.46433e+06	9.98509e+06	8.0256e+06	0.843778737996689	/
nodiff	Visnagin	1.38924e+07	1.04926e+07	9.75886e+06	0.198956442587114	/
nodiff	Xanthosine	591424	767018	6.54273e+06	0.413117466938784	/
nodiff	Xestospongin c	8.72937e+07	9.42546e+07	6.78162e+07	0.223693209603436	/
nodiff	Yangonin	3.84135e+07	2.80066e+07	4.20382e+07	0.779484910124966	/
nodiff	Z-ligustilide	5.15043e+06	6.25997e+06	4.1441e+06	0.0747245449759331	/
nodiff	Zaleplon	438965	562308	363195	0.584001704862224	/
nodiff	Zanamivir	9.40783e+06	7.58307e+06	7.3017e+06	0.825494872150433	/
nodiff	Zearalenone	1.02305e+07	6.94809e+06	8.59055e+06	0.387099595464724	/
nodiff	Zerumbone	1.36633e+08	1.08036e+08	1.47294e+08	0.399642268778304	/
nodiff	Zingerone	5.63112e+06	5.03181e+06	3.93747e+06	0.490794495321996	/
nodiff	.beta.-cyano-l-alanine	1.05103e+08	1.07388e+08	1.02441e+08	0.956880508530135	/
nodiff	.beta.-tocotrienol	1.73474e+07	1.54516e+07	1.58928e+07	0.749747222536561	/
nodiff	(+)-.gamma.-tocopherol	1.03405e+07	1.24197e+07	1.2098e+07	0.83207984515143	/
nodiff	(+)-6-aminopenicillanic acid	3.63735e+07	3.43013e+07	2.8844e+07	0.500736187055411	/
nodiff	(+)-pinoresinol	6.72464e+07	5.19997e+06	2.04097e+07	0.197213912562423	/
nodiff	(1-acetyloxy-3-hydroxy-6,8a-dimethyl-7-oxo-3-propan-2-yl-2,3a,4,8-tetrahydro-1h-azulen-4-yl) 4-hydroxybenzoate	2.01725e+07	2.41324e+07	1.50873e+07	0.510985163497612	/
nodiff	(2-{[3-hydroxy-2-tetradecanamidooctadec-4-en-1-yl phosphonato]oxy}ethyl)trimethylazanium	4.34041e+07	6.829e+07	5.25949e+07	0.305852901318958	/
nodiff	(2-aminoethoxy)[2-[docosa-4.7.10.13.16.19-hexaenoyloxy]-3-[octadeca-1.9-dien-1-yloxy]propoxy]phosphinic acid	4.78214e+07	6.72731e+07	6.29244e+07	0.367274254443283	/
nodiff	(2-aminoethoxy)[3-[hexadec-1-en-1-yloxy]-2-[icosa-5.8.11.14-tetraenoyloxy]propoxy]phosphinic acid	8.59307e+08	8.32286e+08	4.68257e+08	0.0658562765888323	/
nodiff	(2e,6e,12e)-18-(2,6-dioxopiperidin-4-yl)-9,11-dihydroxy-8-methoxy-10,12,14-trimethyl-15-oxooctadeca-2,6,12-trienoic acid	5.1414e+06	3.45858e+06	5.40064e+06	0.549118287278745	/
nodiff	(4e,8e)-10-(4-hydroxy-6-methoxy-7-methyl-3-oxo-1h-2-benzofuran-5-yl)-4,8-dimethyldeca-4,8-dienoic acid	1.23491e+08	8.37921e+07	8.73668e+07	0.234776898373721	/
nodiff	(6e)-8-methyl-6-nonenoic acid	4.62884e+07	3.45079e+07	3.07474e+07	0.5237252708543	/
nodiff	(9z,12e)-15,16-dihydroxyoctadeca-9,12-dienoic acid	1.97677e+07	2.41368e+07	2.17051e+07	0.794825723137759	/
nodiff	(e,2s,3r,4r,5s)-4-acetyloxy-2-amino-3,5,14-trihydroxyicos-6-enoic acid	4.73935e+06	4.23113e+06	5.91472e+06	0.633622711700971	/
nodiff	(r)-2-hydroxystearic acid	3.88349e+07	3.68879e+07	4.01197e+07	0.942128293720197	/
nodiff	(s)-perillic acid	1.17168e+08	3.9641e+07	1.02301e+08	0.343725840685846	/
nodiff	[(4e)-7-acetyloxy-6-hydroxy-2-methyl-10-oxo-2,3,6,7,8,9-hexahydrooxecin-3-yl] (e)-but-2-enoate	1.65307e+07	1.80813e+07	1.38072e+07	0.630269289332205	/
nodiff	[6]-gingerol	1.81485e+08	2.25208e+08	1.72386e+08	0.353173228575388	/
nodiff	[glu1] trh	3.79993e+07	2.624e+07	2.53725e+07	0.600036159215014	/
nodiff	1-(1z-octadecenyl)-2-(4z,7z,10z,13z,16z,19z-docosahexaenoyl)-sn-glycero-3-phosphoethanolamine	1.51487e+07	2.44098e+07	1.75448e+07	0.456272314077586	/
nodiff	1-(1z-octadecenyl)-2-(5z,8z,11z,14z-eicosatetraenoyl)-sn-glycero-3-phosphoethanolamine	4.24324e+07	6.91778e+07	5.12433e+07	0.664764247206379	/
nodiff	1-aminocyclopropanecarboxylic acid	1.42698e+07	1.66347e+07	1.53495e+07	0.562714807165164	/
nodiff	1-Hexadecanoyl-2-(9Z,12Z-octadecadienoyl)-sn-glycero-3-phosphoric acid	5.47308e+06	6.13137e+06	4.50231e+06	0.103089152609405	/
nodiff	1-hexadecanoyl-2-sn-glycero-3-phosphate	1.64761e+07	1.90885e+07	1.62546e+07	0.0748303170562707	/
nodiff	1-hydroxy-2-naphthoic acid	4.56956e+06	1.62753e+08	3.12265e+08	0.402489265476624	/
nodiff	1-methylhydantoin	2.21982e+07	1.47668e+07	1.67078e+07	0.757800756978993	/
nodiff	1-naphthol	9.28874e+06	1.07947e+07	9.12403e+06	0.308146098098051	/
nodiff	1-o-(9z-octadecenyl)-sn-glycero-2,3-cyclic-phosphate	1.86018e+06	1.42669e+06	2.27014e+06	0.447064474043187	/
nodiff	1-o-octyl-2-o-(n-methylcarbamoyl)-sn-glyceryl-3-phosphorylcholine	2.85405e+06	3.3895e+06	4.59612e+06	0.658240814417481	/
nodiff	1-octadecanoyl-sn-glycero-3-phospho-(1'-myo-inositol)	2.39963e+06	2.61449e+06	2.76378e+06	0.69095750537643	/
nodiff	1-palmitoyl-2-arachidonoyl-sn-glycero-3-phosphocholine	9.89606e+07	1.07717e+08	1.04796e+08	0.950523728367783	/
nodiff	1-palmitoyl-2-hydroxy-sn-glycero-3-phospho-(1'-rac-glycerol)	1.10256e+06	919926	947204	0.939824458215973	/
nodiff	1-palmitoyl-2-hydroxy-sn-glycero-3-phosphoethanolamine	9.15201e+07	9.60135e+07	7.66408e+07	0.582749840112409	/
nodiff	1-Palmitoyl-2-oleoyl-phosphatidylglycerol	1.1785e+06	1.45889e+06	2.02697e+06	0.669812081965872	/
nodiff	1-stearoyl-2-hydroxy-sn-glycero-3-phosphate	6.9928e+06	8.4231e+06	7.48582e+06	0.380433766421574	/
nodiff	1-stearoyl-2-hydroxy-sn-glycero-3-phosphocholine	5.19636e+07	5.46214e+07	4.84624e+07	0.644481423846045	/
nodiff	1-stearoyl-2-linoleoyl-sn-glycero-3-phosphocholine	3.28842e+08	3.6741e+08	3.88697e+08	0.729657358532131	/
nodiff	1,2-dioleoyl-sn-glycero-3-phosphate	3.59255e+06	6.00902e+06	3.9434e+06	0.140233161209723	/
nodiff	1,2-dioleoyl-sn-glycero-3-phospho-(1'-myo-inositol-3',4'-bisphosphate)	3.65994e+07	2.55577e+07	3.92646e+07	0.48180802633654	/
nodiff	1,2-dipalmitoyl-sn-glycero-3-phosphoethanolamine	1.57014e+07	2.91798e+07	1.49461e+07	0.125524578059268	/
nodiff	1,2,3-benzenetriol	2.55125e+06	3.54608e+06	1.9417e+06	0.434785505541029	/
nodiff	1,3-Dimethyluric acid	1.09585e+08	1.17826e+08	1.03436e+08	0.914010505130438	/
nodiff	1,4-bis[(p-hydroxyphenethyl)amino]anthraquinone	303637	277420	398447	0.867453473486916	/
nodiff	1,4-butynediol	5.97473e+07	2.53558e+07	3.17124e+07	0.175612440301864	/
nodiff	1.alpha.-methyl-5.alpha.-androstan-3.alpha.-ol-17-one glucuronide	7.63931e+07	6.81998e+07	5.55818e+07	0.499631022402331	/
nodiff	10,12-tricosadiynoic acid	4.56538e+06	4.70649e+06	5.55221e+06	0.633501334679895	/
nodiff	11beta-hydroxyprogesterone	1.12083e+07	7.00369e+06	7.36304e+06	0.306506050208337	/
nodiff	12,13-dihydroxy-9z-octadecenoic acid	8.83883e+06	1.80966e+07	1.77636e+07	0.636375103057096	/
nodiff	12(13)-epoxy-9z-octadecenoic acid	5.2044e+07	4.20219e+07	4.67607e+07	0.341302047637094	/
nodiff	14,17,20,23,26,29-dotriacontahexaenoic acid, (14z,17z,20z,23z,26z,29z)-	5.04965e+08	4.78782e+08	3.66765e+08	0.412833049911464	/
nodiff	16-hydroxyhexadecanoic acid	4.09044e+07	3.54322e+07	2.80541e+07	0.448087430407671	/
nodiff	16,16-dimethylprostaglandin f2.alpha.	4.7564e+06	3.76165e+06	5.25232e+06	0.512853589269937	/
nodiff	16,19,22,25,28,31-tetratriacontahexaenoic acid, (all-z)-	6.76636e+07	5.71927e+07	5.93076e+07	0.783205439284554	/
nodiff	17-keto-4(z),7(z),10(z),13(z),15(e),19(z)-docosahexaenoic acid	1.80644e+07	7.54452e+06	291043	0.355754405036514	/
nodiff	17,20-dimethylprostaglandin f1.alpha.	1.96092e+08	1.15691e+08	1.37707e+08	0.197053868518915	/
nodiff	18.beta.-glycyrrhetinic acid	6.25351e+07	3.10105e+07	2.66532e+07	0.236887899464076	/
nodiff	1h-indazole-1-pentanoic acid, 3-[[[1-(aminocarbonyl)-2-methylpropyl]amino]carbonyl]-	575501	620418	573958	0.421696649774418	/
nodiff	1h-indazole-1-pentanoic acid, 3-[[[1-(aminocarbonyl)-2,2-dimethylpropyl]amino]carbonyl]-	1.08799e+07	6.80647e+06	5.72044e+06	0.154687586630795	/
nodiff	1h-indole-3-propanoic acid	4.54928e+07	4.03229e+07	4.10669e+08	0.295703485291313	/
nodiff	2-(2-hydroxybut-3-en-2-yl)-3a,6,6,9a-tetramethyl-2,4,5,5a,7,8,9,9b-octahydro-1h-benzo[e][1]benzofuran-4,5-diol	5.7767e+07	5.42247e+07	7.55557e+07	0.0533116132726718	/
nodiff	2-aminoethylphosphonic acid	5.24473e+07	5.18141e+07	5.48838e+07	0.636992494323324	/
nodiff	2-docosahexaenoyl-1-stearoyl-sn-glycero-3-phosphoethanolamine	2.255e+08	2.28048e+08	1.92192e+08	0.243396636476672	/
nodiff	2-hydroxy-3-isopropyl-6-methylbenzoic acid	4.1708e+07	5.78509e+07	4.44671e+07	0.851303769865479	/
nodiff	2-hydroxy-3-methylbutyric acid	5.45856e+07	3.68021e+07	6.32051e+07	0.226536393914311	/
nodiff	2-hydroxy-4-methoxy-3,5-bis(3-methylbut-2-enyl)-6-(2-phenylethyl)benzoic acid	2.05204e+06	9.09937e+06	9.62724e+06	0.699748767177597	/
nodiff	2-hydroxyanthraquinone	5.47517e+07	8.29106e+07	7.96676e+07	0.106350596046824	/
nodiff	2-hydroxymyristic acid	5.28574e+06	7.33291e+06	6.01473e+06	0.485477990902642	/
nodiff	2-keto-D-Gluconic acid	3.80216e+06	3.96682e+06	3.38292e+06	0.444638726291852	/
nodiff	2-mercaptoethanesulfonic acid	3.4529e+07	4.15364e+07	5.27505e+07	0.53966153561093	/
nodiff	2-naphthalenesulfonic acid	4.87069e+07	4.57148e+07	3.88808e+07	0.732988773976108	/
nodiff	2-Oxoadipic acid	1.59053e+08	1.48301e+08	1.43183e+08	0.706422188655776	/
nodiff	2-oxooctanoic acid	1.21347e+07	1.07477e+07	9.42331e+06	0.432824967762159	/
nodiff	2-pentanone, 5-[3-(4-hydroxybenzoyl)-1h-indol-1-yl]-	2.00885e+07	1.92557e+07	3.55401e+07	0.130855736269044	/
nodiff	2-phosphonoethylphosphonic acid	4.98003e+08	1.24045e+09	8.3861e+08	0.3522034404427	/
nodiff	2,3-dinor-8-isoprostaglandin-f2.alpha.	8.05032e+06	7.75437e+06	9.88298e+06	0.346903150396091	/
nodiff	2,4-diaminobenzenesulfonic acid	8.20933e+09	4.93798e+09	1.45613e+10	0.385548236147539	/
nodiff	2,4,6-trichlorophenol	5.13062e+08	4.94784e+08	9.33633e+08	0.171655326165144	/
nodiff	2,5-dimethoxy-2'-hydroxychalcone	8.09844e+06	1.17675e+07	9.14736e+06	0.561877199256975	/
nodiff	2,5-furandicarboxylic acid	3.85959e+07	7.33076e+07	5.97963e+07	0.113578979094746	/
nodiff	2,6-dihydroxybenzoic acid	3.18944e+07	3.08868e+07	3.97463e+07	0.875270941783503	/
nodiff	2'-chloro-2-hydroxy-5-methylbenzophenone	3.537e+07	3.28296e+08	2.50624e+08	0.614125790865203	/
nodiff	2s-amino-4-phosphonobutyric acid	9.29914e+06	1.08382e+07	8.11434e+06	0.796935517294802	/
nodiff	3-(cyclohexylamino)-2-hydroxy-1-propanesulfonic acid	2.72101e+06	2.82541e+06	3.21203e+06	0.927650081095272	/
nodiff	3-deacetylkhivorin	2.24889e+06	2.00559e+06	1.63776e+06	0.0503714084274518	CR-3-CR-1
nodiff	3-dehydrocholic acid	5.40015e+06	3.44409e+06	5.02471e+06	0.280831757672555	/
nodiff	3-dehydroepiandrosterone sulfate	1.10876e+10	1.02591e+10	7.98981e+09	0.504295425837178	/
nodiff	3-furancarboxylic acid, tetrahydro-4-methylene-2-octyl-5-oxo-, (2r,3s)-	1.55662e+07	1.40953e+07	1.18643e+07	0.570295232081092	/
nodiff	3-hydroxy-4-methoxycinnamic acid	6.2523e+07	1.76846e+08	8.66686e+07	0.267828565304127	/
nodiff	3-hydroxy-5,5,8a-trimethyl-3,4,4a,6,7,8-hexahydronaphthalene-2-carboxylic acid	2.46078e+07	2.82896e+07	2.40739e+07	0.842912710793037	/
nodiff	3-hydroxybutyric acid	1.872e+08	7.68665e+07	1.85499e+08	0.268855156547133	/
nodiff	3-Hydroxycapric acid	4.51678e+06	4.24487e+06	4.07642e+06	0.924198700915961	/
nodiff	3-hydroxydodecanoic acid	4.17234e+07	3.78441e+07	2.85598e+07	0.609440000595719	/
nodiff	3-hydroxymyristic acid	1.61025e+07	1.68844e+07	1.40596e+07	0.817129194813628	/
nodiff	3-hydroxyoctadecanoic acid	3.93549e+07	4.90486e+07	4.64287e+07	0.628413356131262	/
nodiff	3-hydroxyoctanoic acid	2.51608e+07	1.65664e+07	1.98731e+07	0.390986870262119	/
nodiff	3-hydroxyphenylacetic acid	2.27217e+08	1.31589e+08	4.47121e+08	0.354986595375231	/
nodiff	3-iodobenzoic acid	1.02789e+07	3.5516e+06	2.6073e+06	0.278110667767697	/
nodiff	3-methoxy-4-hydroxyphenylglycol sulfate	6.08651e+07	6.99901e+07	6.62529e+07	0.620762987574816	/
nodiff	3-methyl-2-oxopentanoate	1.02495e+10	9.1143e+09	1.17787e+10	0.586438418749321	/
nodiff	3-methylthiopropionate	4.75291e+07	4.75111e+07	4.26518e+07	0.265309732662185	/
nodiff	3-oxo-4-cholestenoic acid	4.49347e+06	3.31705e+06	3.29398e+06	0.335159648324924	/
nodiff	3-quinolinecarboxylic acid, 7,8-dichloro-1,4-dihydro-4-oxo-	2.07887e+06	1.61944e+06	1.30978e+06	0.867696826253745	/
nodiff	3,4-dihydroxycinnamic acid (l-alanine methyl ester) amide	2.78171e+07	3.72043e+07	3.26346e+07	0.689987044391644	/
nodiff	3,7-Dimethyluric acid	4.68584e+07	5.20645e+07	4.59507e+07	0.688919544522642	/
nodiff	3.beta.,7.alpha.-dihydroxy-5-cholestenoic acid	5.13079e+07	3.78808e+07	3.55723e+07	0.0906345415526211	/
nodiff	3',4'-methylenedioxyorobol	2.65702e+08	2.74395e+08	2.80868e+08	0.641654676768738	/
nodiff	3',5'-cyclic inosine monophosphate	6.40438e+07	1.71717e+08	8.13251e+07	0.172364407962459	/
nodiff	4-(2-hydroxyethyl)piperazine-1-ethanesulfonic acid	1.82185e+10	1.66554e+10	1.35734e+10	0.331298203032676	/
nodiff	4-(butylamino)benzoic acid	3.22281e+07	4.87351e+07	6.32497e+07	0.720170114775826	/
nodiff	4-hexylresorcinol	2.18065e+07	1.32149e+07	2.15497e+07	0.593488921239924	/
nodiff	4-hydroxyisophthalic acid	2.75431e+07	2.24026e+07	3.04414e+07	0.457677145152853	/
nodiff	4-hydroxyquinoline	4.49719e+07	7.75121e+07	5.81456e+07	0.195903877151429	/
nodiff	4-isoxazolepropanoic acid, .alpha.-amino-2,3-dihydro-5-methyl-3-oxo-	3.31743e+06	3.75825e+06	4.05595e+06	0.763295906245291	/
nodiff	4-morpholinopropanesulfonic acid	603688	420962	528682	0.562543797251402	/
nodiff	4-pregnen-17.alpha., 20.beta.-diol-3-one-20-sulfate	1.49103e+08	1.3222e+08	1.19719e+08	0.840872457720104	/
nodiff	4-pyridoxic acid	1.15575e+07	1.04545e+08	2.76066e+07	0.283813598575783	/
nodiff	4,4'-sulfonylbisphenol	1.08368e+07	1.37084e+07	1.20204e+07	0.58935920581726	/
nodiff	4,6-dinitro-o-cresol	1.16087e+08	1.28649e+08	1.7551e+08	0.526460582887008	/
nodiff	5-azauracil	1.25562e+07	1.35886e+07	1.64682e+07	0.422402898369642	/
nodiff	5-benzoyl-4-hydroxy-2-methoxybenzenesulfonic acid	2.84245e+07	2.45037e+07	1.65576e+07	0.153674657303307	/
nodiff	5-heptenoic acid, 7-[(1r,2r,3s,5s)-2-[(1e,3s)-3-(2,3-dihydro-1h-inden-2-yl)-3-hydroxy-1-propen-1-yl]-3-fluoro-5-hydroxycyclopentyl]-, (5z)-	6.76604e+06	5.67363e+06	5.29687e+06	0.769031436194438	/
nodiff	5-methoxyindoleacetate	2.76675e+06	1.61435e+06	2.11706e+06	0.855099139786668	/
nodiff	5,8,11,14-eicosatetraynoic acid	1.65185e+06	1.6175e+06	1.93989e+06	0.873777274433608	/
nodiff	5.alpha.-androstan-3.alpha.,17.beta.-diol-o-3-.beta.-glucuronic acid	9.26779e+06	8.04919e+06	8.485e+06	0.896774302566342	/
nodiff	5'-carboxymeloxicam	4.71431e+06	2.96903e+06	2.80981e+06	0.178948704481817	/
nodiff	5(s),14(r)-lipoxin b4	2.71435e+06	2.83163e+06	1.76206e+06	0.272485850753344	/
nodiff	5s,12r-dihydroxy-6z,8e,10e,14z-eicosatetraene-1,20-dioic acid	1.21511e+06	1.16814e+06	3.61895e+06	0.373802855726388	/
nodiff	6-hydroxymelatonin	3.10806e+08	2.89486e+08	2.4411e+08	0.454104408406524	/
nodiff	7-demethylsuberosin	8.40668e+06	4.68781e+06	7.59028e+06	0.158232510876253	/
nodiff	7-hydroxycoumarin	3.29952e+06	4.86394e+06	9.47833e+06	0.403900537764063	/
nodiff	7-methylguanine	5.6516e+08	5.25127e+08	4.78588e+08	0.747969129953546	/
nodiff	7.alpha.-hydroxy-3-oxo-4-cholestenoic acid	1.16246e+08	1.04682e+08	7.81759e+07	0.209093372964559	/
nodiff	7.alpha.,17.alpha.-dimethyl-5.beta.-androstane-3.alpha.,17.beta.-diol glucuronide	4.75421e+07	4.50251e+07	4.99092e+07	0.942726017855656	/
nodiff	8-bromoadenosine-cyclic-monothiophosphate	1.51382e+07	1.46112e+07	1.67147e+07	0.914401227185445	/
nodiff	8-chlro-1-tetrahydronorharmanone	5.13275e+06	6.07987e+06	4.48384e+06	0.210773519866166	/
nodiff	8,11-tridecadienoic acid, 13-(3-pentyl-2-oxiranyl)-, (8z,11z)-	3.12372e+07	3.17797e+07	5.17812e+07	0.144197658960117	/
nodiff	8phic8spc	9.2134e+06	3.07956e+06	7.04252e+06	0.52656272836146	/
nodiff	9-deoxy-9-methylene-16,16-dimethylprostaglandin e2	9.26816e+06	7.87764e+06	6.63445e+06	0.19147091763532	/
nodiff	9-phenanthrol	2.26167e+07	2.637e+07	2.23355e+07	0.42167627776924	/
nodiff	9,11-methane-epoxyprostaglandin f1.alpha.	7.75958e+06	5.77193e+06	1.60824e+07	0.349242073390576	/
nodiff	9cl-pf3ons (9-chlorohexadecafluoro-3-oxanonane-1-sulfonate) (major component of f-53b)	2.53002e+07	2.33257e+07	1.82504e+07	0.315703466408489	/
nodiff	Acetaminophen sulfate	1.04671e+07	7.28163e+07	2.28091e+07	0.221077930244915	/
nodiff	Acetol	1.74744e+07	1.69761e+07	1.82035e+07	0.855298937791465	/
nodiff	Acetylglycine	1.09344e+07	1.96924e+07	1.79855e+07	0.240965446675905	/
nodiff	Adenine	7.18221e+06	2.12274e+07	1.00699e+07	0.258120382438285	/
nodiff	Adipic acid	2.85605e+07	2.98031e+07	2.57521e+07	0.800608274900726	/
nodiff	Alisol a 24-acetate	3.21025e+06	1.91706e+06	3.985e+06	0.445733237588164	/
nodiff	All-trans-4-ketoretinoic acid	8.08737e+07	9.13755e+07	1.14102e+08	0.87537220366255	/
nodiff	Alpha-ketoisovaleric acid	1.26763e+09	9.37895e+08	1.28441e+09	0.303392200177908	/
nodiff	alpha-Tocopherol (Vitamin E)	7.28708e+07	9.74921e+07	5.62905e+07	0.108046891204361	/
nodiff	Amastatin	4.76416e+07	2.28676e+07	2.36297e+07	0.0555072208654408	/
nodiff	Antipain	3.73719e+06	1.3148e+07	6.38709e+06	0.501080087939793	/
nodiff	Arachidonic acid (peroxide free)	1.54036e+09	1.27964e+09	1.20031e+09	0.446206996798509	/
nodiff	Artesunate	1.10221e+09	8.77101e+08	1.21039e+09	0.826504514861989	/
nodiff	Asiatic acid	1.3778e+07	8.22417e+06	8.17531e+06	0.209133459214919	/
nodiff	Asn-Gly	1.55443e+06	1.3726e+06	2.15993e+06	0.210600376116751	/
nodiff	Asp-Asn	4.1542e+08	2.01704e+08	1.51163e+08	0.283452687808739	/
nodiff	Asp-His	1.33452e+07	1.36296e+07	9.91869e+06	0.265802532655651	/
nodiff	Asp-Trp	2.18622e+06	1.47728e+06	1.3827e+06	0.436692202328712	/
nodiff	Atorvastatin	4.4971e+07	4.28382e+07	3.34533e+07	0.317402797784552	/
nodiff	Aurapten	2.16326e+06	2.12937e+06	2.26772e+06	0.902751388664441	/
nodiff	Azelaic acid	1.85712e+06	1.82261e+06	1.85637e+06	0.98588223676795	/
nodiff	Behenic acid	2.70753e+07	2.03085e+07	1.70084e+07	0.562431628175869	/
nodiff	Benzoic acid	5.23215e+06	6.00418e+06	5.0074e+06	0.247874017374994	/
nodiff	Bergaptol	2.96215e+07	1.25631e+09	1.35203e+08	0.262272345066079	/
nodiff	Beta-elemonic acid	1.50227e+07	1.08804e+07	1.05365e+07	0.108518535060347	/
nodiff	Biphenylindanone a	1.46743e+07	1.34295e+07	1.27884e+07	0.933168647468323	/
nodiff	Bisphenol af	9.73657e+07	1.16553e+08	1.00433e+08	0.862992372522247	/
nodiff	Calciferol	2.54581e+07	2.20274e+07	2.17303e+07	0.572258505768768	/
nodiff	Capric acid	4.67929e+07	4.27909e+07	3.77814e+07	0.637988653447404	/
nodiff	Celastrol	8.83757e+06	6.12396e+06	6.29354e+06	0.412939620531693	/
nodiff	Chenodeoxycholic acid 24-acyl-.beta.-d-glucuronide	368426	414067	410563	0.970550122408978	/
nodiff	Cholesterol 3-sulfate	7.44208e+06	1.36922e+07	8.72798e+06	0.55053284029976	/
nodiff	Cholesteryl sulfate	9.95723e+08	1.27735e+09	7.72148e+08	0.0722321128123281	/
nodiff	Cholic acid	3.66107e+06	8.31161e+06	2.39162e+06	0.246882566534353	/
nodiff	Chorismic acid	1.39654e+08	1.41512e+08	1.12921e+08	0.660808476092985	/
nodiff	Chymostatin	1.26315e+06	1.06288e+06	1.76278e+06	0.615491099589657	/
nodiff	Cis-.delta.2-11-methyldodecenoic acid	1.0232e+07	1.24388e+07	1.20287e+07	0.842373724556015	/
nodiff	Cis-4,7,10,13,16,19-docosahexaenoic acid	1.41159e+09	1.43413e+09	1.24913e+09	0.892210688864122	/
nodiff	Cis-7,10,13,16-docosatetraenoic acid	1.7494e+08	1.72139e+08	1.36956e+08	0.52405558188155	/
nodiff	Cis-aconitate	4.14187e+07	4.19591e+07	3.35213e+07	0.362450651157859	/
nodiff	Cis,cis-muconic acid	1.47802e+10	1.25832e+10	1.25481e+10	0.258642118321735	/
nodiff	Citraconic acid	4.19043e+07	4.29311e+07	3.4451e+07	0.326925964261007	/
nodiff	Citrate	2.33915e+08	4.00291e+08	3.42695e+08	0.164318136407603	/
nodiff	Coniferyl aldehyde	1.0808e+07	1.1072e+07	1.40726e+07	0.861953888326391	/
nodiff	Cyclohexanesulfamic acid	9.93609e+08	5.05838e+06	8.37173e+06	0.390755537385665	/
nodiff	Cys-Cys	1.54087e+10	1.57603e+10	1.5835e+10	0.844729093392553	/
nodiff	Cys-Gln	4.4802e+07	4.78486e+07	5.02344e+07	0.94661120359311	/
nodiff	Cytidine	1.06714e+07	9.74078e+06	1.0451e+07	0.828931951073899	/
nodiff	D-2-aminobutyric acid	3.60094e+07	2.45562e+07	2.95956e+07	0.388610738694648	/
nodiff	D-2-phosphoglyceric acid	1.09687e+06	1.26208e+06	1.19218e+06	0.720964428473843	/
nodiff	D-allose	9.08125e+07	5.29369e+07	9.61067e+07	0.316025814196767	/
nodiff	D-galacturonic acid	2.4312e+09	2.42975e+09	2.62671e+09	0.739501140346486	/
nodiff	D-glucarate	2.23057e+07	2.00537e+07	1.50365e+07	0.26733605639501	/
nodiff	D-gluconate	4.08607e+07	3.96103e+07	4.48073e+07	0.769440173533866	/
nodiff	D-Glucono-1,5-lactone	5.02586e+07	7.96863e+07	7.86827e+07	0.367101322930244	/
nodiff	D-glucosamine 1-phosphate	9.51268e+06	9.15848e+06	5.38314e+06	0.761415793603683	/
nodiff	D-glucuronic acid	4.45953e+07	3.74118e+07	4.60188e+07	0.875729618033608	/
nodiff	D-glutamine	5.57543e+08	3.30696e+08	4.08365e+08	0.129628667098734	/
nodiff	D-Mannose	4.77248e+07	9.60852e+06	1.20839e+07	0.377213827224838	/
nodiff	D-myo-inositol-3,4,5,6-tetraphosphate	2.08443e+08	1.98522e+08	1.66305e+08	0.66688224115553	/
nodiff	D-Quinovose	7.3853e+07	5.85778e+07	6.25772e+07	0.185215419446943	/
nodiff	D-ribose	1.58268e+08	1.81267e+08	1.12463e+08	0.363230392006142	/
nodiff	D-saccharic acid 1,4-lactone	8.91302e+06	9.194e+06	8.71965e+06	0.847118439044641	/
nodiff	D-turanose	1.61244e+07	1.56898e+07	1.96215e+07	0.723586484149117	/
nodiff	Daidzein 4'-sulfate	1.91571e+07	7.00959e+06	6.16931e+06	0.106708083318068	/
nodiff	Daidzin	7.87966e+06	1.83185e+07	2.66865e+07	0.497562277377273	/
nodiff	Datiscetin	1.3018e+07	1.0904e+07	1.12906e+07	0.686478738008652	/
nodiff	Dauricine	6.43235e+07	6.81536e+07	6.2038e+07	0.873678730896224	/
nodiff	Dehydrotumulosic acid	9.00195e+07	4.16889e+07	7.31532e+07	0.181369041253261	/
nodiff	Demethylbellidifolin	6.74549e+08	5.75292e+08	8.93591e+08	0.782601854736664	/
nodiff	Deoxycholic acid	2.42988e+08	2.06137e+08	1.71963e+08	0.411484507003849	/
nodiff	Deoxyguanosine	8.12025e+07	8.33398e+07	5.91315e+07	0.285104134742291	/
nodiff	Deoxyinosine	2.93729e+08	2.92347e+08	2.11998e+08	0.24387220196851	/
nodiff	Deoxythymidine 5'-phosphate (dTMP)	4.45624e+07	3.85712e+07	6.25404e+07	0.713513036564181	/
nodiff	Desmethylverapamil	1.64994e+06	1.23863e+06	1.23736e+06	0.647522662201686	/
nodiff	Diazoxide	1.25672e+07	1.10171e+07	1.29767e+07	0.220872381400482	/
nodiff	Difenacoum	6.68702e+06	7.13914e+06	8.16363e+06	0.775445136463331	/
nodiff	Dihydrofolic acid	8.69613e+06	9.30119e+06	5.41014e+06	0.630858561967726	/
nodiff	Dimethylbenzimidazole	2.0011e+08	1.92522e+08	2.15532e+08	0.27352671259776	/
nodiff	Dinoseb	3.44825e+08	3.22398e+08	2.57364e+08	0.313310419787479	/
nodiff	Dinoterb	8.25666e+06	7.05667e+06	8.58087e+06	0.892033262266464	/
nodiff	Dl-3,4-dihydroxyphenyl glycol	3.27677e+07	3.46974e+07	3.95305e+07	0.898408143193197	/
nodiff	Dl-a-hydroxybutyric acid	2.64287e+08	2.60971e+08	1.94761e+08	0.438536434464898	/
nodiff	Dl-lactate	3.07034e+09	2.21204e+09	3.22207e+09	0.252204366385285	/
nodiff	DL-phenylalanine	1.71552e+08	1.28981e+08	1.3887e+08	0.157344678299488	/
nodiff	DL-serine	7.23369e+07	5.53167e+07	7.95895e+07	0.393827439584676	/
nodiff	DL-tryptophan	6.50444e+07	6.11854e+07	5.24304e+07	0.548418843579339	/
nodiff	Dodecanoic acid	1.74036e+08	1.61243e+08	1.82893e+08	0.917073546392662	/
nodiff	Dopamine	3.75062e+07	3.77822e+07	3.65268e+07	0.940879186970013	/
nodiff	Eicosenoic acid	2.66817e+08	2.875e+08	2.54119e+08	0.838788848300261	/
nodiff	Embelin	1.50149e+08	1.96612e+08	2.09699e+08	0.151990721135824	/
nodiff	Enterostatin human	3.01653e+07	2.77717e+07	2.28736e+07	0.64845076937314	/
nodiff	Erdosteine thioacid	2.08799e+09	1.60878e+09	2.34766e+09	0.734911120062205	/
nodiff	Estrone glucuronide	3.12534e+07	2.13681e+07	2.54105e+07	0.782487283700768	/
nodiff	Ethyl laurate	1.97868e+07	1.88566e+07	1.8337e+07	0.387951248665199	/
nodiff	Ethylenediaminetetraacetic acid	1.25661e+10	1.16367e+10	9.93252e+09	0.484795578682983	/
nodiff	Etidronic acid	8.9804e+08	1.07037e+08	1.00441e+08	0.46942274686476	/
nodiff	Etodolac	1.46745e+08	1.47699e+08	1.72449e+08	0.846574707527282	/
nodiff	Fa 12:1+1o	1.9754e+07	2.15405e+07	1.95251e+07	0.879777967597601	/
nodiff	Fa 16:0-d3	6.50954e+06	7.94105e+06	6.98368e+06	0.554838806177333	/
nodiff	Fa 18:2+2o	4.71341e+07	2.72793e+07	3.15042e+07	0.0926068384205749	/
nodiff	Farnesyl pyrophosphate	5.64148e+06	5.16333e+06	3.89243e+06	0.521845987602751	/
nodiff	Fenhexamid	2.13963e+06	1.83171e+06	2.27503e+06	0.794545990042612	/
nodiff	Fenoxaprop	3.96377e+07	4.82482e+07	3.9268e+07	0.743342900177462	/
nodiff	Gatifloxacin	1.06866e+07	1.15882e+07	5.42472e+06	0.228512954144197	/
nodiff	Geranyl diphosphate	1.54671e+09	7.41687e+08	6.34902e+08	0.0790754461486439	/
nodiff	Ginkgetin	139929	6.3096e+07	2.13726e+07	0.451499178981591	/
nodiff	Gln-glu	2.9818e+07	2.32168e+07	2.50837e+07	0.281029336770927	/
nodiff	Gly-His-Lys	9.82735e+08	1.03323e+09	1.04858e+09	0.858893790399609	/
nodiff	Glyceric acid	1.0153e+07	1.0901e+07	8.90369e+06	0.609880057415088	/
nodiff	Glycerol	1.1082e+07	1.18884e+07	1.2056e+07	0.334497725558652	/
nodiff	Glycerophosphate(2)	7.39992e+06	3.03141e+07	8.86565e+06	0.40696851799809	/
nodiff	Glycine	1.20405e+07	1.02806e+07	1.23463e+07	0.850916978054626	/
nodiff	Glycochenodeoxycholate	1.28521e+08	7.20929e+07	9.97656e+07	0.480407474044952	/
nodiff	Glycocholic acid	6.22381e+07	5.85384e+07	5.87915e+07	0.898870340143378	/
nodiff	Glycodeoxycholic acid	898892	202517	267402	0.40927892684953	/
nodiff	Glycolate	5.97063e+07	5.60028e+07	6.00028e+07	0.721084426491784	/
nodiff	Glyphosine	469134	677342	536591	0.877142581437459	/
nodiff	Guanidinosuccinic acid	2.35749e+07	1.62835e+07	9.21406e+06	0.139086208405168	/
nodiff	Harmine	9.33552e+06	1.16724e+07	1.06845e+07	0.788989755761661	/
nodiff	Heptadecanoic acid	1.21187e+08	1.56739e+08	1.58064e+08	0.406331519917556	/
nodiff	Hexacosanoic acid	5.4182e+07	4.32863e+07	3.16402e+07	0.402881503817368	/
nodiff	Hexadecanedioic acid	4.1035e+06	7.0623e+06	5.00344e+06	0.212342498875027	/
nodiff	Homocitrate	1.19472e+07	1.16993e+07	8.56062e+06	0.384247568324618	/
nodiff	Homogentisic acid	2.87938e+06	1.89779e+06	700476	0.345351983631083	/
nodiff	Hydrocinnamic acid	6.46484e+07	7.39935e+07	1.17265e+08	0.541600893819196	/
nodiff	Hydroquinidine	1.24678e+09	1.33775e+09	1.30215e+09	0.902033189403642	/
nodiff	Hymeglusin	1.25963e+06	1.02047e+06	1.03443e+06	0.890275482541356	/
nodiff	Imazosulfuron	9.78485e+06	1.08601e+07	9.63679e+06	0.934126221876284	/
nodiff	Indole	3.84895e+08	2.59435e+08	3.09263e+08	0.28077402427472	/
nodiff	Indoleacetic acid	1.96877e+06	2.3642e+06	2.42172e+06	0.938863875934094	/
nodiff	Indoleacrylic acid	1.17382e+07	1.27588e+07	5.31012e+07	0.282370671551586	/
nodiff	Indolelactic acid	5.15589e+07	5.27978e+07	4.39182e+07	0.515962442671496	/
nodiff	Indoxyl sulfate	2.86161e+09	2.90761e+09	2.15687e+09	0.755258108790638	/
nodiff	Inosine	2.32174e+08	2.6373e+08	3.3407e+08	0.404338471784653	/
nodiff	Inosine 5'-diphosphate	2.07798e+07	1.78311e+07	1.33041e+07	0.231208426315017	/
nodiff	Inosine 5'-monophosphate	2.23087e+07	1.37507e+07	2.51732e+07	0.752899943979977	/
nodiff	Irbesartan	8.53214e+07	9.7686e+07	9.42274e+07	0.919367182710628	/
nodiff	Isocitric acid	2.12911e+09	1.94124e+09	2.13697e+09	0.944270102777248	/
nodiff	Isodeoxycholic acid	5.51826e+06	6.08183e+06	1.03586e+07	0.587847051955642	/
nodiff	Isofraxidin	3.05823e+07	3.20171e+07	2.48456e+07	0.458699488191052	/
nodiff	Isogentisin	2.81455e+07	2.54712e+07	2.36277e+07	0.964095167176837	/
nodiff	Isoguvacine	2.50105e+08	2.44083e+08	2.7547e+08	0.086809470391285	/
nodiff	Isoleucine	3.31579e+08	3.05426e+08	3.11858e+08	0.952166183893705	/
nodiff	Isoliquiritin	2.8185e+08	2.23659e+08	3.21199e+08	0.750715149687174	/
nodiff	Isovaleric acid	1.36574e+08	1.14501e+08	1.07042e+08	0.675685329639075	/
nodiff	Itaconic acid	1.14053e+07	1.22796e+07	1.15005e+07	0.866760153686893	/
nodiff	Kojic acid	2.59976e+08	2.54291e+08	2.94208e+08	0.328188977328612	/
nodiff	L-(+)-erythrulose	2.11092e+08	1.94533e+08	2.31521e+08	0.882070097647198	/
nodiff	L-(+)-lactic acid	2.03725e+08	2.62477e+08	1.42387e+08	0.142070251303491	/
nodiff	L-alaninamide, n-[2-[2-(hydroxyamino)-2-oxoethyl]-4-methyl-1-oxopentyl]-3-(2-naphthalenyl)-l-alanyl-	7.93981e+07	1.05326e+08	8.34737e+07	0.8160478008037	/
nodiff	L-aspartic acid	2.56235e+06	2.60108e+06	2.64365e+06	0.834551009241808	/
nodiff	L-citrulline	220717	1.48688e+06	1.70887e+06	0.487376015845053	/
nodiff	L-glutathione, reduced	1.55694e+07	1.56864e+07	1.335e+07	0.55134273224309	/
nodiff	L-gulono-1,4-lactone	4.2598e+08	3.50008e+08	3.22976e+08	0.328705468153816	/
nodiff	L-homocitrulline	2.79743e+07	2.53399e+07	1.89579e+07	0.639398360341031	/
nodiff	L-leucine, n-acetyl	7.83006e+06	6.72005e+06	9.11812e+06	0.0536919870507413	CR-3-CR-2
nodiff	Lanosterol	2.70004e+08	2.10571e+08	2.34828e+08	0.523114928546319	/
nodiff	Leukotriene b3	1.01448e+07	7.67367e+06	7.19272e+06	0.0629385212179216	/
nodiff	Leukotriene b4	1.96481e+07	1.48352e+07	1.98501e+07	0.50739026128849	/
nodiff	Leukotriene f4	1.5763e+07	9.26094e+06	4.20118e+07	0.418426370926925	/
nodiff	Lichesterinic acid	2.28048e+06	2.05277e+06	1.32589e+06	0.191184566909266	/
nodiff	Limaprost	4.65178e+07	4.23992e+07	4.58759e+07	0.968715120917819	/
nodiff	Linoleic acid	9.56639e+09	8.20756e+09	9.01491e+09	0.781832556425709	/
nodiff	Linoleoylglycine	3.87859e+07	4.90701e+07	3.74747e+07	0.374488432903377	/
nodiff	Lithocholic acid	6.10021e+06	5.12667e+06	4.77377e+06	0.927337542883209	/
nodiff	Lithocholylglycine	2.31887e+06	880332	892515	0.466883415228048	/
nodiff	Lonidamine	213035	155574	169022	0.138211397971652	/
nodiff	Loureirin a	6.77582e+06	6.3308e+06	4.22414e+06	0.42845722464386	/
nodiff	Loxistatin acid	714971	454989	875459	0.45853074685176	/
nodiff	Lpe 18:2	1.42941e+08	8.69003e+07	9.59632e+07	0.275313033547067	/
nodiff	Lupulone	3.325e+07	3.63037e+07	2.90451e+07	0.534392465983273	/
nodiff	Magnolol	3.28792e+08	4.17677e+08	4.40398e+08	0.390397369393052	/
nodiff	Melibiose	4.58137e+06	4.4369e+06	3.37074e+06	0.265095632431842	/
nodiff	Menthyl salicylate	7.35654e+06	1.0165e+07	1.2953e+07	0.401380756250987	/
nodiff	Mestranol	8.29759e+07	8.1185e+07	9.96308e+07	0.603167259472934	/
nodiff	Methanone, [6-hydroxy-1-[2-(4-morpholinyl)ethyl]-1h-indol-3-yl]-1-naphthalenyl-	1.51909e+07	9.36946e+06	2.02024e+07	0.239649419101642	/
nodiff	Methyl hexadecanoate	3.17042e+07	1.36847e+07	1.65865e+07	0.135636168251357	/
nodiff	Methylphosphonic acid	5.52744e+08	6.11413e+08	6.18768e+08	0.412160158417517	/
nodiff	Methylphosphonothioic acid o-ethyl ester	5.32106e+06	5.14588e+06	4.8213e+06	0.966358775247037	/
nodiff	Metoprolol acid	700736	417167	718227	0.494307441298097	/
nodiff	Mevalonic acid 5-pyrophosphate	1.122e+06	1.05234e+06	938906	0.650437025090651	/
nodiff	Mitoxantrone	2.08173e+07	3.09266e+07	3.20997e+07	0.453805812078673	/
nodiff	Mitragynine	1.80391e+09	1.61183e+09	1.21323e+09	0.628788063343287	/
nodiff	Morin	2.77155e+07	2.69089e+07	2.28383e+07	0.643580443773493	/
nodiff	Myo-inositol	5.23902e+07	2.88784e+07	2.67952e+07	0.292230225730204	/
nodiff	Myristic acid	5.00032e+08	5.7882e+08	5.6385e+08	0.852195495672652	/
nodiff	N-(phosphonomethyl)glycine	1.20585e+06	1.26956e+06	1.09902e+06	0.111295719185365	/
nodiff	N-Acetyl-D-Glucosamine 6-Phosphate	4.0325e+06	5.35104e+06	6.66423e+06	0.0699741429652641	/
nodiff	N-acetyl-l-glutamate	5.29547e+07	6.61793e+07	7.00521e+07	0.63032819903506	/
nodiff	N-acetyl-l-methionine	6.17561e+06	5.21458e+06	6.3282e+06	0.213685703800098	/
nodiff	N-acetyl-l-phenylalanine	6.11727e+06	4.92682e+06	6.60693e+06	0.147551212909861	/
nodiff	N-Acetyl-L-tyrosine	4.9638e+06	4.74294e+06	4.00525e+06	0.596947164742971	/
nodiff	N-acetylglutamine	1.3366e+07	1.17155e+07	1.67067e+07	0.176056644135873	/
nodiff	N-arachidonoyldopamine	3.73435e+06	3.87502e+06	4.09204e+06	0.900648242798429	/
nodiff	N-docosanoyltaurine	5.75104e+06	7.95546e+06	6.55698e+06	0.538931258866669	/
nodiff	N-oleoylglycine	3.29146e+06	3.01289e+06	2.48247e+06	0.694338853163926	/
nodiff	N.alpha.-(tert-butoxycarbonyl)-l-aspartic acid	1.4265e+08	1.08008e+08	1.38308e+08	0.445649083738081	/
nodiff	N.omega.-hydroxy-nor-l-arginine	2.0057e+08	1.9891e+08	2.0813e+08	0.813261537301466	/
nodiff	N5-(1-iminoethyl)-l-ornithine	1.71298e+07	1.51395e+07	2.02549e+07	0.126452001769372	/
nodiff	N6-methyl-l-lysine	2.42173e+07	2.24762e+07	1.89354e+07	0.515327690307001	/
nodiff	Naltrindole	7.17778e+08	6.38544e+08	5.4289e+08	0.846130475762648	/
nodiff	Nicotinate d-ribonucleotide	4.68847e+06	1.85072e+07	1.96798e+07	0.647579773159652	/
nodiff	Nitrilotriacetic acid	1.0757e+06	955687	1.2148e+06	0.168936144049277	/
nodiff	Nonanoic acid	1.14688e+07	1.10951e+07	1.12145e+07	0.964669079456087	/
nodiff	Norfloxacin	3.73897e+07	3.08795e+07	1.50941e+07	0.645890704999194	/
nodiff	Norharmane	3.81187e+07	2.95727e+07	3.16395e+07	0.234115507318713	/
nodiff	O-phosphotyrosine	5.3619e+06	5.69611e+06	6.71895e+06	0.598876501285697	/
nodiff	Octadecanoic acid	2.75272e+08	2.99673e+08	4.01549e+08	0.44513948626408	/
nodiff	Octanoic acid	1.88076e+07	1.73579e+07	1.72228e+07	0.836036620699348	/
nodiff	Oleanolic acid	7.74489e+06	9.0715e+06	4.22075e+06	0.20333873712258	/
nodiff	Oleic acid	2.10458e+10	1.80362e+10	1.40658e+10	0.370896124124204	/
nodiff	Oleoside 11-methyl ester	562598	1.89881e+07	6.18882e+06	0.502018052531029	/
nodiff	Orcinol	3.98562e+08	4.57705e+08	3.80969e+08	0.698921241912562	/
nodiff	Ostruthin	3.67122e+08	3.96988e+08	3.91718e+08	0.90684344735859	/
nodiff	Palmitic acid	9.6885e+09	8.78536e+09	1.00896e+10	0.705506868407492	/
nodiff	Pantothenol	3.9127e+07	2.63996e+08	5.69709e+07	0.386529048604221	/
nodiff	Pc 34:2	7.47017e+08	7.93745e+08	5.96209e+08	0.0926397345844602	/
nodiff	Pc 36:2	2.30946e+08	2.22158e+08	2.08804e+08	0.936165110094994	/
nodiff	Pc 38:4	3.60808e+08	4.07372e+08	2.73119e+08	0.107765703475892	/
nodiff	Pc 38:6	3.17017e+08	3.20767e+08	3.03159e+08	0.81999604119709	/
nodiff	Pc 40:6	9.72011e+07	1.19705e+08	9.53617e+07	0.17145295491886	/
nodiff	Pe 34:2	8.19166e+07	8.71526e+07	7.06058e+07	0.79996518115284	/
nodiff	Pe 36:2	1.67254e+09	1.44969e+09	1.33797e+09	0.409534067994359	/
nodiff	Pe 36:4	8.17281e+07	9.49056e+07	6.11891e+07	0.314467710931154	/
nodiff	Pe 38:6	1.70381e+08	2.17379e+08	1.36159e+08	0.298942107759344	/
nodiff	Pe 39:6	2.14971e+06	3.14861e+06	2.71163e+06	0.5430855110983	/
nodiff	Pe 40:4	1.46938e+08	1.79391e+08	1.22408e+08	0.105300162872067	/
nodiff	Pe(16:0e/10-hdohe)	2.73083e+06	2.16277e+06	1.71127e+06	0.370310837043029	/
nodiff	Pe(16:1e/14-hdohe)	3.28893e+06	2.98551e+06	1.76028e+06	0.257957881681633	/
nodiff	Pentadecanoic acid	7.23431e+07	8.84227e+07	9.16598e+07	0.680640819540189	/
nodiff	Perfluorooctanoic acid	4.73936e+07	4.31005e+07	3.8541e+07	0.577445443694968	/
nodiff	Pg 34:2	2.88308e+06	2.98249e+06	1.33188e+06	0.31687216333377	/
nodiff	Pg 36:2	5.41311e+06	5.95552e+06	4.09399e+06	0.547570968687438	/
nodiff	Pg 36:3	1.9122e+06	2.22446e+06	2.01901e+06	0.907340971514203	/
nodiff	Phe-phe	1.95435e+06	2.04126e+06	1.4432e+08	0.395246733590277	/
nodiff	Phenol	1.54036e+08	1.3569e+08	1.56608e+08	0.895550469010873	/
nodiff	Phenylacetyl-l-glutamine	1.20355e+07	1.40664e+07	2.88532e+07	0.32922418871649	/
nodiff	Phenylbenzimidazolesulfonic acid	1.0743e+07	8.37373e+06	5.53531e+06	0.834543748312785	/
nodiff	Phenylphosphonic acid	8.20308e+06	1.52842e+06	4.98393e+06	0.634218553113888	/
nodiff	Philanthotoxin 74	4.65701e+07	3.58021e+07	4.10374e+07	0.334757515602398	/
nodiff	Phloretin	7.3399e+07	4.14397e+07	1.20913e+07	0.405144469424109	/
nodiff	Phosphatidylcholine lyso alkyl 16:0	1.90546e+07	1.85815e+07	1.59364e+07	0.664761445458536	/
nodiff	Phosphoric acid	2.31801e+08	2.79813e+08	2.50092e+08	0.540291110585024	/
nodiff	Phosphoserine	1.31697e+07	1.22841e+07	8.18214e+06	0.383551181678098	/
nodiff	Phytanic acid	9.53241e+07	9.64668e+07	7.31043e+07	0.337015611213202	/
nodiff	Pi 34:2	4.53581e+06	7.3651e+06	5.76122e+06	0.464233919401425	/
nodiff	Pi 36:2	6.97532e+06	9.61714e+06	8.46509e+06	0.789481538346821	/
nodiff	Pi 36:4	5.33354e+06	1.19257e+07	7.91001e+06	0.176372067239163	/
nodiff	Pi 38:4	3.24456e+07	5.26728e+07	4.18874e+07	0.62143648332658	/
nodiff	Pi 38:5	1.99357e+07	3.36316e+07	2.48893e+07	0.299235864277445	/
nodiff	Pi 40:6	869648	2.03454e+06	2.04906e+06	0.472792876675398	/
nodiff	Pregnenolone sulfate	3.94361e+08	2.79752e+08	2.20555e+08	0.55846668271318	/
nodiff	Pro-his	4.68969e+06	4.4211e+06	5.00675e+06	0.49423461853	/
nodiff	Probucol	8.39063e+06	9.82841e+06	5.68706e+06	0.369444081400301	/
nodiff	Progesterone	9.02449e+06	7.70601e+06	1.02753e+07	0.768316810738744	/
nodiff	Propanoic acid	1.02707e+07	1.06091e+07	1.12315e+07	0.8802868588729	/
nodiff	Propanoic acid, 3-[[[2-[(aminoiminomethyl)amino]-4-thiazolyl]methyl]thio]-	8.19756e+07	9.98632e+07	2.51464e+08	0.419099774815658	/
nodiff	Propionic acid	2.35873e+07	1.7706e+07	2.14885e+07	0.660584321538554	/
nodiff	Propofol .beta.-d-glucuronide	967878	1.12071e+06	516214	0.692426243388884	/
nodiff	Propylpyrazoletriol	2.67772e+08	2.60538e+08	2.52483e+08	0.977219462808301	/
nodiff	Prostaglandin f1.alpha.	5.13665e+06	4.0742e+06	4.16125e+06	0.440634454264828	/
nodiff	Prostaglandin f2.beta.	3.7395e+07	2.34439e+07	2.70949e+07	0.175789692227226	/
nodiff	Pseudouridine	3.80375e+07	3.53017e+07	4.19027e+07	0.618283715071144	/
nodiff	Pterine	8.59688e+06	9.42841e+06	9.3498e+06	0.937984408419447	/
nodiff	Purine	2.30963e+07	2.51928e+07	2.15448e+07	0.448932041981831	/
nodiff	Pyrazine-2-carboxylic acid	2.04118e+07	1.4353e+07	1.55368e+07	0.874040796272535	/
nodiff	Pyrocatechol	8.4621e+06	4.49164e+06	7.55501e+06	0.288544935971414	/
nodiff	Pyrrole-2-carboxylic acid	4.93739e+06	4.13413e+06	5.0842e+06	0.858373026827314	/
nodiff	Pyruvaldehyde	7.10706e+07	4.20234e+07	4.96474e+07	0.347452371912533	/
nodiff	Pyruvate	1.88979e+09	2.18005e+09	2.33604e+09	0.583205051801981	/
nodiff	Quercetin	2.00165e+07	2.85541e+07	1.60001e+07	0.300543067111676	/
nodiff	Quillaic acid	3.02359e+07	1.60591e+07	1.66527e+07	0.222611394031997	/
nodiff	Quinaprilat	1.04266e+07	3.56936e+06	7.82332e+06	0.508004905471428	/
nodiff	Quinoclamine	3.03171e+06	2.77716e+06	3.91527e+06	0.365141247173256	/
nodiff	Quinolinate	1.57358e+06	2.74046e+06	1.48352e+06	0.174736579844153	/
nodiff	Rauwolscine	4.42336e+07	4.23782e+07	5.35535e+07	0.479361388036141	/
nodiff	Rhamnose	1.07691e+07	1.21199e+07	1.06149e+07	0.783962098474364	/
nodiff	Ricinoleic acid	1.21535e+08	1.23146e+08	1.40368e+08	0.692986961807944	/
nodiff	Roburic acid	4.31643e+07	3.23851e+07	2.84543e+07	0.140463672387703	/
nodiff	S-methyl-3-thioacetaminophen	1.53277e+08	1.78398e+08	9.23783e+07	0.0840186388381713	/
nodiff	S4:18(p3:16/f1:2)	8.30831e+06	1.39298e+07	7.33146e+06	0.290991105164598	/
nodiff	Salmeterol	9.38659e+06	8.80981e+06	6.33142e+06	0.23379592322516	/
nodiff	Sarcosine	1.52889e+08	1.28383e+08	1.35835e+08	0.578951739416703	/
nodiff	Ser-Glu	1.13656e+07	9.66241e+06	1.00269e+07	0.299722945996053	/
nodiff	Silydianin	3.11589e+07	2.14692e+07	1.63003e+07	0.41741343498558	/
nodiff	Sinapyl alcohol	2.45543e+06	2.84669e+06	4.65134e+06	0.390928978897409	/
nodiff	Sm d30:1	1.64182e+06	2.98934e+06	2.36999e+06	0.31298404643589	/
nodiff	Sm d33:1	1.83768e+07	2.58569e+07	1.77861e+07	0.245004625102164	/
nodiff	Sm d34:1	2.41274e+08	3.21448e+08	2.18759e+08	0.278725108130282	/
nodiff	Sm d40:2	6.71459e+06	1.08825e+07	8.05607e+06	0.604479227427366	/
nodiff	Sm d42:2	7.90154e+06	1.02346e+07	8.97826e+06	0.851872508098507	/
nodiff	Sm d42:3	6.39122e+06	7.74059e+06	5.88282e+06	0.82959394427275	/
nodiff	Succinic semialdehyde	2.75573e+07	2.2662e+07	3.27555e+07	0.320816766536962	/
nodiff	Sulfuric acid	1.25559e+07	1.44265e+07	1.83529e+07	0.641345984102341	/
nodiff	Tartaric acid	7.06241e+07	6.07261e+07	6.76802e+07	0.56117330516341	/
nodiff	Taurine	1.83682e+08	1.73998e+08	2.25277e+08	0.109688628601242	/
nodiff	Taurochenodeoxycholate	3.28877e+07	3.03786e+07	2.52915e+07	0.838228205278065	/
nodiff	Telmisartan	1.34611e+06	1.41838e+06	1.51236e+06	0.899216367199368	/
nodiff	Terephthalic acid	1.4171e+07	1.66278e+07	1.36138e+07	0.111471269340934	/
nodiff	Tetrahydroalstonine	3.33001e+07	3.73336e+07	2.80344e+07	0.616672797157722	/
nodiff	Thelephoric acid	4.71444e+08	4.75576e+08	4.19961e+08	0.801448761410064	/
nodiff	Thiamine monophosphate	9.02501e+06	8.46194e+06	1.20665e+07	0.689844557065738	/
nodiff	Thiosulfuric acid	2.55032e+06	1.81469e+06	2.23631e+06	0.45626354215291	/
nodiff	Thymol-beta-d-glucoside	1.12704e+09	1.198e+09	1.17275e+09	0.940567675470572	/
nodiff	Trans-2-hydroxycinnamic acid	4.48157e+07	3.45785e+07	3.79285e+07	0.167592931938495	/
nodiff	Trans-3'-hydroxycotinine o-.beta.-d-glucuronide	1.03515e+08	1.03539e+08	1.38415e+08	0.233878424193021	/
nodiff	Tricosanoic acid	4.01129e+07	2.73395e+07	3.01018e+07	0.443853757455354	/
nodiff	Tridecanoic acid (Tridecylic acid)	7.28914e+06	1.31289e+07	9.72507e+06	0.354274091464595	/
nodiff	Uracil	7.58722e+07	7.23946e+07	6.40779e+07	0.70226934703426	/
nodiff	Uridine	5.84958e+07	4.6006e+07	6.36737e+07	0.675310312063911	/
nodiff	Uridine 5'-monophosphate	994836	1.0504e+06	1.06857e+06	0.491656275281561	/
nodiff	Urushiol ii	1.24636e+07	1.20622e+07	1.10081e+07	0.895369550647909	/
nodiff	Vitamin k1	4.2167e+07	3.9882e+07	3.26094e+07	0.645723295598324	/
nodiff	Xanthohumol	1.27087e+07	9.37392e+06	7.9308e+06	0.16522116949397	/
nodiff	Xylitol	2.13006e+07	2.06733e+07	2.08664e+07	0.917887426292229	/

## Sheet: CR-1_PR-1_SD-1_oneway
diff	Name	Average(CR-1)	Average(PR-1)	Average(SD-1)	p-value	post_hoc
diff	.beta.-homoproline	1.2473e+07	1.70379e+07	1.50397e+07	0.0267112821612432	PR-1-CR-1
diff	1-octadecyl-2-acetyl-sn-glycero-3-phosphocholine	5.13509e+08	6.83664e+08	1.15793e+09	0.0218848826324643	SD-1-CR-1
diff	1,2-bis(o-octanoyl)-sn-glycerylphophorylcholine	742022	998303	739635	0.0342780282161849	/
diff	2-(2',3',4'-trihydroxybutyl)quinoxaline	3.44797e+06	7.02174e+06	1.0532e+07	0.0438520092103628	SD-1-CR-1
diff	2-acetamido-2-deoxy-3-o-(.alpha.-l-fucopyranosyl)-d-glucopyranose	3.01739e+06	6.82567e+06	9.69372e+06	0.0271854578698486	SD-1-CR-1
diff	2,4-diaminotoluene	1.83836e+07	9.11661e+06	7.28715e+06	0.0218794854845278	SD-1-CR-1
diff	3-phenoxy-1-propanol	1.63342e+07	1.41442e+07	1.48687e+07	0.0341863280731935	PR-1-CR-1
diff	6-acetylmorphine	1.24075e+06	3.13662e+06	5.3022e+06	0.0271724986427934	SD-1-CR-1
diff	Acetylcholine	2.0059e+08	1.46555e+08	1.24442e+08	0.0319334389002716	SD-1-CR-1
diff	Albendazole sulfone	1.59536e+08	1.10511e+08	1.20207e+08	0.0313067034697013	PR-1-CR-1
diff	Aloin	3.76563e+06	2.27579e+06	2.60426e+06	0.0263007221414053	PR-1-CR-1
diff	Cyclopropyl(4-methoxyphenyl)phenylmethanol	1.03422e+07	9.48977e+06	1.95874e+07	0.0456487080939409	/
diff	Dl-benzylsuccinic acid	4.95072e+06	7.31719e+06	4.209e+06	0.016705427719787	SD-1-PR-1
diff	Exo-norborneol	1.62845e+07	1.50173e+07	2.3504e+07	0.0114715593419321	SD-1-PR-1
diff	Fluthiacet-methyl	9.81727e+06	7.93469e+06	7.00416e+06	0.028409809880072	SD-1-CR-1
diff	Fosthiazate	1.01026e+07	6.32953e+06	7.78768e+06	0.0458807883981059	PR-1-CR-1
diff	L-leucyl-l-proline	7.7281e+08	2.36719e+08	2.46672e+08	0.0426002341615201	/
diff	Lontrel	5.28778e+07	3.94837e+07	2.75558e+07	0.0381469968855578	SD-1-CR-1
diff	Melamine	1.25112e+09	1.1584e+09	1.26136e+09	0.0116140331613249	PR-1-CR-1;SD-1-PR-1
diff	Methaqualone	642838	611316	1.5912e+06	0.0225426289836311	SD-1-PR-1
diff	Miltefosine	1.93289e+06	1.40567e+06	5.25719e+06	0.0254406232021578	SD-1-PR-1
diff	N-acetyl-s-geranylgeranyl-l-cysteine	2.66968e+06	690579	181548	0.0380094009153564	SD-1-CR-1
diff	Nylidrin	6.55536e+06	1.52858e+07	1.18821e+07	0.0361025384501335	PR-1-CR-1
diff	Pentostatin	3.69322e+06	3.32115e+06	3.82573e+06	0.0279793352733028	SD-1-PR-1
diff	Salannin	7.56337e+06	6.03135e+06	6.34904e+06	0.0185355570283396	PR-1-CR-1
diff	Ser-Pro	978508	2.47091e+06	4.6744e+06	0.0211701915196109	SD-1-CR-1
diff	Thyrotropin-releasing hormone	2.86308e+07	1.75721e+07	1.87471e+07	0.00565123368509651	PR-1-CR-1;SD-1-CR-1
diff	Ursodeoxycholic acid	860610	2.99276e+06	4.86618e+06	0.0438654153878654	SD-1-CR-1
diff	16-phenoxytetranorprostaglandin a2	6.52282e+09	4.63509e+09	3.75262e+09	0.0375872338219674	SD-1-CR-1
diff	Dehydrotumulosic acid	9.00195e+07	4.63588e+07	4.41216e+07	0.0173090383059407	PR-1-CR-1;SD-1-CR-1
diff	Hexylglutathione	5.01049e+07	3.71811e+07	2.85567e+07	0.0421034358364543	SD-1-CR-1
diff	N-(phosphonomethyl)glycine	1.20585e+06	1.12825e+06	1.3336e+06	0.0104400845253317	SD-1-PR-1
diff	Pi 40:6	869648	1.74697e+06	1.42562e+06	0.0355608353874286	PR-1-CR-1
diff	Pro-his	4.68969e+06	4.1541e+06	4.81004e+06	0.021526866972505	SD-1-PR-1
diff	Roburic acid	4.31643e+07	2.75346e+07	2.24175e+07	0.0106171323802291	PR-1-CR-1;SD-1-CR-1
diff	Xylitol	2.13006e+07	1.88087e+07	2.00053e+07	0.0387315680598647	PR-1-CR-1
nodiff	.alpha.-cyperone	4.67347e+06	3.40188e+06	4.3828e+06	0.180827773206219	/
nodiff	.alpha.-ionone	1.11301e+07	9.89762e+06	1.59468e+07	0.107519870527831	/
nodiff	.beta.-amyrin acetate	4.28443e+06	4.43836e+06	4.09881e+06	0.960930704031808	/
nodiff	.beta.-estradiol 17-valerate	6.63317e+06	6.17646e+06	5.99628e+06	0.692928239723971	/
nodiff	.beta.-muricholic acid	2.70741e+07	2.6505e+07	2.53459e+07	0.90038033194962	/
nodiff	.beta.-naphthol	1.85766e+07	1.53451e+07	1.89378e+07	0.193433670089399	/
nodiff	.gamma.-aminobutyric acid	1.73735e+07	2.3054e+07	2.11241e+07	0.295404168357711	/
nodiff	.gamma.-glu-cys	6.20009e+06	4.82374e+06	5.61075e+06	0.252048241964306	/
nodiff	.gamma.-linolenic acid	1.7488e+08	1.32574e+08	1.45378e+08	0.296001442335658	/
nodiff	(-)-.alpha.-thujone	592497	809297	810028	0.126384613538988	/
nodiff	(-)-perillyl alcohol	1.72177e+07	1.39261e+07	1.95693e+07	0.260349305464459	/
nodiff	(+)-.alpha.-tocopherol	9.97341e+06	1.18685e+07	1.19009e+07	0.560025978228789	/
nodiff	(2,4,5-trichlorophenoxy)acetic acid, butoxyethyl ester	1.30836e+07	1.22994e+07	1.48108e+07	0.741928926392117	/
nodiff	(2.beta.,3.alpha.,5.alpha.,16.beta.,17.beta.)-2,16-di-(1-piperidinyl)androstane-3,17-diol 3-acetate	9.29892e+06	1.27984e+07	1.00321e+07	0.33443619602041	/
nodiff	(3r,5s,7r,9s,10s,12s,13r,14s,17r)-17-((2r)-7-hydroxy-6-methylheptan-2-yl)-10,13-dimethylhexadecahydro-1h-cyclopenta[a]phenanthrene-3,7,12-triol	697141	626005	655515	0.356850930505348	/
nodiff	(7r,8r)-7,8-dihydroxy-3,5,7-trimethyl-8h-isochromen-6-one	1.23914e+07	1.0482e+07	1.11601e+07	0.591377065697536	/
nodiff	(r)-(+)-arachidonyl-1'-hydroxy-2'-propylamide	5.12278e+07	6.37306e+07	4.32319e+07	0.44005677874269	/
nodiff	(r)-butyrylcarnitine	9.81448e+07	1.0044e+08	1.13919e+08	0.822972101773884	/
nodiff	[(2r,3r,4s,5s,6r)-3-acetyloxy-2-(acetyloxymethyl)-5-hexanoyloxy-6-[(2s,3r)-2,3,4-trihydroxybutoxy]oxan-4-yl] tetradecanoate	173292	848487	142805	0.501522372111418	/
nodiff	1-.beta.-d-arabinofuranosyluracil 5'-monophosphate	1.39292e+07	9.521e+06	1.15027e+07	0.346570099086825	/
nodiff	1-(1,2-dioctanoylphosphatidyl)inositol-3,5-bisphosphate	1.19149e+06	1.47644e+06	1.43883e+06	0.450423170707151	/
nodiff	1-(1z-hexadecenyl)-sn-glycero-3-phosphocholine	3.24177e+08	2.73493e+08	2.56838e+08	0.159905724079896	/
nodiff	1-(1z-octadecenyl)-2-(4z,7z,10z,13z,16z,19z-docosahexaenoyl)-sn-glycero-3-phosphocholine	1.98152e+08	1.69167e+08	1.99263e+08	0.421537469947694	/
nodiff	1-(1z-octadecenyl)-2-(5z,8z,11z,14z-eicosatetraenoyl)-sn-glycero-3-phosphocholine	8.52201e+08	6.47316e+08	8.25408e+08	0.194019654111718	/
nodiff	1-(1z-octadecenyl)-sn-glycero-3-phosphocholine	1.22272e+08	1.20107e+08	1.11347e+08	0.811811644375472	/
nodiff	1-(benzo[d][1,3]dioxol-4-yl)-2-(ethylamino)propan-1-one	9.54454e+06	1.02995e+07	1.03578e+07	0.928403590279461	/
nodiff	1-acetyl-3-piperidinamine	6.54109e+06	8.26073e+06	6.77344e+06	0.419633260133255	/
nodiff	1-aminodecylidene bis-phosphonic acid	3.81872e+06	4.19228e+06	3.02478e+06	0.286412560286179	/
nodiff	1-behenoyl-2-hydroxy-sn-glycero-3-phosphocholine	1.11977e+07	1.10063e+07	1.2187e+07	0.900827330171146	/
nodiff	1-deoxynojirimycin	3.39098e+07	1.34642e+07	7.65799e+06	0.512967037833124	/
nodiff	1-heptadecanoyl-sn-glycero-3-phosphocholine	1.83932e+08	1.81228e+08	1.773e+08	0.971178787924495	/
nodiff	1-hexadecanoyl-2-octadecadienoyl-sn-glycero-3-phosphocholine	2.01928e+10	2.10901e+10	1.98539e+10	0.953236319743601	/
nodiff	1-hexadecyl-2-(5z,8z,11z,14z-eicosatetraenoyl)-sn-glycero-3-phosphocholine	7.95947e+08	5.78892e+08	7.23646e+08	0.177526601392304	/
nodiff	1-hexadecyl-sn-glycero-3-phosphocholine	2.4933e+08	2.65581e+08	2.51682e+08	0.938088044380821	/
nodiff	1-hexadecylamine	3.54513e+06	3.65219e+06	2.6539e+06	0.354666485186477	/
nodiff	1-lignoceroyl-2-hydroxy-sn-glycero-3-phosphocholine	1.66179e+07	1.58196e+07	2.03503e+07	0.51089787928902	/
nodiff	1-linoleoyl-2-oleoyl-rac-glycerol	5.9915e+06	8.01436e+06	7.29835e+06	0.539442905334069	/
nodiff	1-methyl-2-undecylquinolin-4-one	1.22926e+08	1.79867e+08	1.43654e+08	0.343651182570109	/
nodiff	1-methyl-l-histidine	4.75093e+08	4.14173e+08	4.86969e+08	0.801159158816654	/
nodiff	1-methyladenosine	9.10773e+06	1.03138e+07	9.2384e+06	0.839853363970905	/
nodiff	1-methylhistidine	1.0452e+08	8.9205e+07	1.91886e+08	0.189913767479375	/
nodiff	1-myristoyl-2-palmitoyl-sn-glycero-3-phosphocholine	1.27857e+08	1.85862e+08	1.57727e+08	0.550808188301964	/
nodiff	1-myristoyl-sn-glycero-3-phosphocholine	1.56199e+08	2.33428e+08	1.64133e+08	0.168555445440737	/
nodiff	1-o-hexadecyl-2-deoxy-2-thio-s-acetyl-sn-glyceryl-3-phosphorylcholine	997599	4.88464e+06	1.00193e+06	0.495411530057461	/
nodiff	1-o-hexadecyl-2-o-(2e-butenoyl)-sn-glyceryl-3-phosphocholine	5.64228e+07	5.8109e+07	5.4797e+07	0.902193094621248	/
nodiff	1-o-hexadecyl-2-o-(5z,8z,11z,14z,17z-eicosapentaenoyl)-sn-glyceryl-3-phosphorylcholine	8.48691e+08	5.45274e+08	7.21999e+08	0.0533111441335753	PR-1-CR-1
nodiff	1-o-hexadecyl-2-o-acetyl-sn-glyceryl-3-phosphorylcholine	1.32163e+06	9.36725e+06	2.83086e+06	0.483988792729308	/
nodiff	1-o-octadecyl-sn-glyceryl-3-phosphorylcholine	3.44033e+07	3.34415e+07	3.4986e+07	0.936670465453192	/
nodiff	1-oleoyl-2-hydroxy-sn-glycero-3-phospho-(1'-rac-glycerol)	1.51275e+07	1.67399e+07	1.08612e+07	0.507419777675931	/
nodiff	1-oleoyl-2-myristoyl-sn-glycero-3-phosphocholine	2.19732e+08	2.90886e+08	2.37482e+08	0.468865046503598	/
nodiff	1-oleoyl-sn-glycero-3-phosphocholine	3.2592e+09	2.79052e+09	2.56214e+09	0.0692500613874559	/
nodiff	1-palmitoyl-2-azelaoylphosphatidylcholine	298673	279556	279262	0.973912495436946	/
nodiff	1-palmitoyl-2-docosahexaenoyl-sn-glycero-3-phosphocholine	3.82256e+09	3.4231e+09	3.43761e+09	0.481293448243698	/
nodiff	1-palmitoyl-2-linoleoyl-rac-glycerol	1.83606e+07	1.61074e+07	9.83499e+06	0.239605355054708	/
nodiff	1-palmitoyl-2-linoleoyl-sn-glycero-3-phosphocholine	8.22015e+09	8.45157e+09	8.67079e+09	0.96646727877882	/
nodiff	1-palmitoyl-2-oleoyl-sn-glycerol	6.96918e+06	1.01664e+07	1.04366e+07	0.431460728448918	/
nodiff	1-palmitoyl-2-thiopalmitoyl phosphatidylcholine	988177	1.16452e+06	1.3415e+06	0.609898824889997	/
nodiff	1-palmitoyl-sn-glycero-3-phosphocholine	1.35288e+10	1.39872e+10	1.27368e+10	0.502571192547999	/
nodiff	1-pentadecanoyl-sn-glycero-3-phosphocholine	1.60733e+08	1.90896e+08	1.66587e+08	0.457936327231187	/
nodiff	1-pyrrolidineheptanoic acid, 2-(3-hydroxyoctyl)-5-oxo-	9.43192e+07	1.28803e+08	1.10766e+08	0.649647736057031	/
nodiff	1-Stearoyl-2-arachidonoyl-sn-glycerol	2.65933e+07	3.62866e+07	3.12583e+07	0.610066634592605	/
nodiff	1-stearoyl-2-arachidonyl-sn-glycero-3-phosphocholine	3.7327e+09	3.43283e+09	4.09709e+09	0.622684069970864	/
nodiff	1-stearoyl-2-docosahexaenoyl-sn-glycero-3-phosphocholine	1.21258e+09	1.14697e+09	1.21855e+09	0.912082173500233	/
nodiff	1-stearoyl-2-linoleoyl-sn-glycero-3-phospho-l-serine	2.11605e+07	3.25335e+07	3.2726e+07	0.661042691156305	/
nodiff	1-Stearoyl-rac-glycerol	1.22689e+06	1.28188e+06	1.39172e+06	0.831779395692343	/
nodiff	1-Stearoyl-sn-glycerol 3-phosphocholine(LPC(18:0))	4.62546e+09	5.508e+09	5.11728e+09	0.269445872030292	/
nodiff	1,2-diamino-2-methylpropane	2.06647e+08	2.22229e+08	2.33182e+08	0.712714213060323	/
nodiff	1,2-dilinoleoylglycerol	3.13697e+06	5.98012e+06	4.70297e+06	0.373575763041336	/
nodiff	1,2-dimethoxy-4-(2-propenyl)benzene	6.22348e+06	5.44518e+06	5.08678e+06	0.883638039885206	/
nodiff	1,2-dioleoyl-sn-glycero-3-phosphatidylcholine	2.25977e+09	1.84364e+09	2.20181e+09	0.657780271769426	/
nodiff	1,2-ditetradecanoyl-sn-glycero-3-phosphocholine	8.0035e+06	1.48666e+07	8.53412e+06	0.261144040280199	/
nodiff	1,3 cyclohexanedione	9.70665e+06	8.06016e+06	9.13894e+06	0.598405610465301	/
nodiff	1,3-benzenediol, 5-methyl-2-[(1r,6r)-3-methyl-6-(1-methylethenyl)-2-cyclohexen-1-yl]-	5.87723e+06	6.40924e+06	6.09989e+06	0.847265833250199	/
nodiff	1,3-dicyclohexylurea	8.53842e+06	7.47723e+06	4.60837e+06	0.802765883776961	/
nodiff	1,3,5-benzenetriol	7.25692e+06	8.72187e+06	8.20703e+06	0.370861302721509	/
nodiff	1',4-sophorolactone 6',6-diacetate	532522	1.78093e+06	441049	0.4387170814717	/
nodiff	15-deoxy-goyazensolide	4.47887e+06	5.42524e+06	5.83092e+06	0.610231196857457	/
nodiff	17.beta.-nandrolone decanoate	3.61787e+06	3.53564e+06	3.45031e+06	0.972503215072354	/
nodiff	18.alpha.-glycyrrhetinic acid	506006	1.49054e+06	1.01858e+07	0.415040578574156	/
nodiff	19-hydroxyandrost-4-ene-3,17-dione	1.05373e+07	1.21346e+07	7.38636e+06	0.512613247071479	/
nodiff	1h-1,2,4-triazol-3-amine	1.0055e+08	8.22694e+07	8.51822e+07	0.370009314376121	/
nodiff	2-(4-pyridyl)-4-methylthiazole-5-carboxylic acid	1.6403e+07	1.55809e+07	1.11379e+07	0.205130763980561	/
nodiff	2-(5-oxovaleryl)phosphatidylcholine	1.64284e+06	2.29551e+06	2.47645e+06	0.794966733063278	/
nodiff	2-acetoxy-4-pentadecylbenzoic acid	1.65825e+06	1.86024e+06	1.70284e+06	0.700699673745005	/
nodiff	2-amino-1-phenylbutane	4.8094e+07	3.17406e+07	3.94272e+07	0.343889032420788	/
nodiff	2-amino-2-methyl-1-propanol	1.33652e+07	1.29736e+07	1.3921e+07	0.855781274012866	/
nodiff	2-amino-9h-pyrido[2,3-b]indole	6.08249e+06	4.65616e+06	5.08938e+06	0.870371650514509	/
nodiff	2-aminoadipic acid	4.71594e+06	4.82671e+06	4.56811e+06	0.975978123222392	/
nodiff	2-aminoanthraquinone	417094	924849	1.02208e+06	0.342770594573487	/
nodiff	2-aminobenzimidazole	1.03908e+07	1.12681e+07	1.773e+07	0.30029125588661	/
nodiff	2-aminoisobutyric acid	5.87498e+07	5.87727e+07	4.89097e+07	0.608119947465236	/
nodiff	2-aminonaphthalene	1.71042e+07	1.24783e+07	1.07569e+07	0.115106827326337	/
nodiff	2-arachidonoylglycerol	2.27771e+07	1.54018e+07	2.26274e+07	0.284751643399211	/
nodiff	2-bromoamphetamine	3.83608e+06	2.96169e+06	2.12424e+06	0.0918916315742487	/
nodiff	2-chloro-2',6'-diethylacetanilide	1.41503e+06	1.33522e+06	1.27943e+06	0.725235091693146	/
nodiff	2-ethyl-2-phenylmalonamide	9.07916e+06	7.9524e+06	8.4041e+06	0.581655964183264	/
nodiff	2-hexenal	1.4159e+07	1.39836e+07	1.39699e+07	0.994969917226356	/
nodiff	2-hydroxyestradiol	2.09146e+07	2.22549e+07	1.50604e+07	0.491347570960054	/
nodiff	2-isopropoxyphenyl n-methylcarbamate	8.7779e+07	6.85686e+07	8.25402e+07	0.380017885991378	/
nodiff	2-ketohexanoic acid	1.02376e+08	1.10007e+08	1.1324e+08	0.815106314771121	/
nodiff	2-linoleoyl-1-palmitoyl-sn-glycero-3-phosphoethanolamine	2.82123e+07	4.3818e+07	4.02029e+07	0.58113557097732	/
nodiff	2-methylamino-1-(3,4-methylenedioxyphenyl)propan-1-one	1.59233e+08	1.30323e+08	1.44829e+08	0.445768878291994	/
nodiff	2-methylpyrrolidine	1.09066e+07	1.2747e+07	1.32342e+07	0.893731777968316	/
nodiff	2-oleoyl-1-palmitoyl-sn-glycero-3-phosphocholine	7.18482e+09	7.32759e+09	6.94002e+09	0.787820497648569	/
nodiff	2-palmitoyl-rac-glycerol	1.00466e+07	1.07476e+07	1.0596e+07	0.783080191452523	/
nodiff	2-piperidone	1.83314e+07	1.59368e+07	2.21037e+07	0.187745667541569	/
nodiff	2-propanone, 1-(3-ethyl-5-methoxy-2(3h)-benzothiazolylidene)-	2.60387e+06	2.35305e+06	2.85146e+06	0.759761697593945	/
nodiff	2-propylphenol	4.83622e+06	4.55414e+06	7.82578e+06	0.0994362580587347	/
nodiff	2-pyrrolidinone, 1-methyl-	9.87522e+07	1.14967e+08	1.4951e+08	0.735200943551159	/
nodiff	2,2-bis[hydroxymethyl]-2,2',2''-nitrilotriethanol	4.16749e+06	3.86542e+06	3.55669e+06	0.599340150705073	/
nodiff	2,4-dihydroxybenzophenone	1.626e+08	1.58977e+08	1.81167e+08	0.417912162174779	/
nodiff	2,4-thiazolidinedione, 5-(6-quinoxalinylmethylene)-	2.91126e+07	2.68397e+07	2.60344e+07	0.82406167923354	/
nodiff	2,4,6-tri-tert-butylaniline	4.76341e+08	4.3528e+08	4.41161e+08	0.395261293043614	/
nodiff	2,5-dimethoxy-4-propylphenethylamine	1.16866e+07	1.42859e+07	1.21106e+07	0.394535667998948	/
nodiff	2'-deoxycytidine 5'-monophosphate	2.29322e+07	1.73034e+07	1.62928e+07	0.246254782607948	/
nodiff	2'-deoxyuridine 5'-monophosphate	5.85278e+08	6.17948e+08	8.09942e+08	0.281009253051963	/
nodiff	2',6'-dihydroxy-4',4-dimethoxychalcone	4.96927e+08	4.64988e+08	5.84102e+08	0.703264759606402	/
nodiff	2(1h)-pyridinone	1.67111e+06	1.94396e+06	3.30464e+06	0.652771476797775	/
nodiff	20-hydroxy-n-(2-hydroxyethyl)-5z,8z,11z,14z-eicosatetraenamide	9.73514e+06	8.22184e+06	9.9653e+06	0.766411157241067	/
nodiff	3-amino-2,3-dihydrobenzoic acid	2.38192e+07	3.01393e+07	2.68662e+07	0.196849196188915	/
nodiff	3-chloromethcathinone	7.70439e+06	4.61999e+06	4.74485e+06	0.516958352742686	/
nodiff	3-Methylhistidine	4.72376e+07	4.46976e+07	5.25666e+07	0.855265236061929	/
nodiff	3-oxazolidinecarboxylic acid, 2,2-dimethyl-4-(1-oxo-2-hexadecyn-1-yl)-, 1,1-dimethylethyl ester, (4s)-	9.79585e+06	7.39034e+06	6.7726e+06	0.412982857970736	/
nodiff	3-phenanthrenesulfonic acid	3.3936e+07	3.50839e+07	3.78126e+07	0.97947821293131	/
nodiff	3-pyridinecarboxaldehyde	7.93409e+07	9.62116e+07	8.14521e+07	0.701821330625227	/
nodiff	3,4-dihydroxymandelic acid	2.29759e+07	2.7578e+07	2.21547e+07	0.106588039702497	/
nodiff	3,4,5-trimethoxycinnamic acid	4.75089e+06	4.06637e+06	4.52978e+06	0.351573615558315	/
nodiff	3',5'-dimethoxy-3,5,7,4'-tetrahydroxyflavone	568986	512199	545337	0.711087274595337	/
nodiff	3beta-hydroxydeoxodihydrodeoxygedunin	2.2481e+06	2.82456e+06	1.89651e+06	0.606936036636039	/
nodiff	4-(2-methyl-4-chlorophenoxy)butyric acid methyl ester	1.12992e+08	1.00991e+08	1.14874e+08	0.437241284927362	/
nodiff	4-aminophenol	2.65062e+08	2.71671e+08	4.2724e+08	0.0669639835074341	/
nodiff	4-hydroxy-3-methoxybenzyl alcohol	6.56632e+07	7.90687e+07	9.23077e+07	0.778971845395605	/
nodiff	4-hydroxycyclophosphamide	1.44261e+07	1.68324e+07	1.92041e+07	0.897489313786394	/
nodiff	4-hydroxydebrisoquine	3.26463e+07	1.92011e+07	3.22325e+07	0.444147034512503	/
nodiff	4-ketopimelic acid	1.06529e+07	1.05793e+07	9.81581e+06	0.970611051593706	/
nodiff	4-methyl-.alpha.-ethylaminopentiophenone	3.52141e+06	6.58065e+06	7.23785e+06	0.743878134172852	/
nodiff	4-methyl-1h-pyrazole	1.3552e+07	1.38808e+07	1.27707e+07	0.838093726071513	/
nodiff	4-quinazolinamine, 7-[3-(dimethylamino)propoxy]-2-(hexahydro-4-methyl-1h-1,4-diazepin-1-yl)-6-methoxy-n-(1-methyl-4-piperidinyl)-	760775	690707	718767	0.950511726229588	/
nodiff	4'-o-.beta.-d-glucosyl-5-o-methylvisamminol	2.32868e+07	1.78985e+07	1.73638e+07	0.603123769682596	/
nodiff	4h-1-benzopyran-4-one, 2-(4-morpholinyl)-8-phenyl-	1.90972e+06	2.27037e+06	1.94443e+06	0.853075734750925	/
nodiff	5-aminolevulinic acid	4.05994e+09	4.34982e+09	4.06556e+09	0.661174114712528	/
nodiff	5-androstene-3.beta.,17.beta.-diol	3.38278e+07	3.94773e+07	4.74294e+07	0.40850629225882	/
nodiff	5-iodotubercidin	8.01925e+07	6.32834e+07	5.96534e+07	0.262726257832418	/
nodiff	5-methyl-5,6-dihydrouracil	9.33727e+08	8.58771e+08	9.90559e+08	0.688515637633309	/
nodiff	5-methyl-7-methoxyisoflavone	2.96658e+06	2.29907e+06	2.41478e+06	0.279918663149861	/
nodiff	5-methylbenzotriazole	1.77192e+07	3.44352e+07	3.4951e+07	0.264115507947434	/
nodiff	5-phospho-d-ribose 1-diphosphate	5.49917e+06	3.81723e+06	4.58681e+06	0.344659705219638	/
nodiff	5.alpha.-cholest-7-en-3.beta.-ol	3.44221e+07	4.6044e+07	5.52182e+07	0.286789161807302	/
nodiff	5.beta.-pregnane-3.alpha.,17.alpha.,20.alpha.-triol	6.77104e+06	7.40852e+06	6.32788e+06	0.65903462597296	/
nodiff	6-ketoestriol	2.87839e+06	3.93952e+06	3.19199e+06	0.591781903083335	/
nodiff	6-methoxyflindersine	1.23604e+06	884668	5.02403e+06	0.369844658174748	/
nodiff	6-oxomometasone furoate	1.42155e+07	1.40335e+07	1.15496e+07	0.140331637641781	/
nodiff	6h-dibenzo[b,d]pyran, 3-(1,1-dimethylheptyl)-6a,7,10,10a-tetrahydro-1-methoxy-6,6,9-trimethyl-, (6ar,10ar)-	3.21719e+06	3.44593e+06	3.59012e+06	0.870834150897487	/
nodiff	7-alpha-hydroxy cholesterol	9.00549e+06	1.3006e+07	7.39156e+06	0.187927534313134	/
nodiff	7-keto-8-aminopelargonic acid	3.1302e+08	3.17131e+08	3.20543e+08	0.980538011370616	/
nodiff	7-methoxy-4-methyl-3-phenylcoumarin	1.65595e+06	2.1747e+06	2.86536e+06	0.357966326267526	/
nodiff	7-methoxycoumarin-4-acetic acid	1.37944e+07	1.98173e+07	2.1613e+07	0.315107686571174	/
nodiff	7,4'-dihydroxyflavone	2.25876e+06	4.3854e+06	4.66794e+07	0.395320254181072	/
nodiff	7(z),10(z),13(z),16(z),19(z)-n-(2-hydroxyethyl)docosapentaenamide	2.03609e+07	4.55803e+07	3.18787e+07	0.465180684243228	/
nodiff	8-acetyl-6-hydroxy-7-methoxycoumarin	1.25274e+07	1.40698e+07	1.59904e+07	0.829220282105935	/
nodiff	9,10-dihydroxy-12z-octadecenoic acid	3.26191e+07	2.41043e+07	1.1903e+07	0.056328911056106	/
nodiff	Acanthoside b	2.00874e+07	1.8131e+07	2.51408e+07	0.517553601951767	/
nodiff	Acetamide, 2-[4-[(5,6-diphenyl-2-pyrazinyl)(1-methylethyl)amino]butoxy]-n-(methylsulfonyl)-	6.04012e+06	5.61859e+06	6.26575e+06	0.877232532352648	/
nodiff	Acetaminophen	3.90968e+06	1.93241e+06	1.38145e+06	0.632847669911503	/
nodiff	Acetoxyvalerenic acid	2.2222e+07	2.46537e+07	3.67878e+07	0.53990509359819	/
nodiff	Acetylcarnitine	4.30634e+09	3.59953e+09	3.70701e+09	0.459971469736897	/
nodiff	Acetylsalicylic acid	3.46023e+08	3.97798e+08	4.25615e+08	0.856429734210179	/
nodiff	Acrinathrin	1.56205e+06	1.40606e+06	1.12023e+06	0.485087777397273	/
nodiff	Adenosine	5.7967e+06	6.29092e+06	5.77093e+06	0.935270703165763	/
nodiff	Aflatoxin b1	5.68649e+07	2.90448e+07	3.52304e+07	0.0596294241607829	/
nodiff	Aflatoxin b2	2.87589e+06	2.61002e+06	2.59216e+06	0.969047223441188	/
nodiff	Agmatine	3.63662e+08	2.9845e+08	4.01305e+08	0.43676545157493	/
nodiff	Ala-Ala	7.14954e+06	7.33357e+06	7.25198e+06	0.984534174402849	/
nodiff	Ala-Thr	2.65454e+07	2.60234e+07	2.72845e+07	0.961286814061475	/
nodiff	Alanine conjugated cholic acid	7.10991e+07	6.61099e+07	5.4988e+07	0.120796436342151	/
nodiff	Albiflorin	4.19412e+06	4.7897e+06	4.01219e+06	0.74384826760882	/
nodiff	Albizziin	1.79483e+06	2.66865e+06	2.56374e+06	0.733141483734293	/
nodiff	Alitame	1.46136e+07	1.19446e+07	9.4403e+06	0.292294558051949	/
nodiff	Ambroxol	1.35243e+06	1.37407e+06	1.59462e+06	0.177602701298174	/
nodiff	Ametryne	2.79066e+06	2.64255e+06	2.68198e+06	0.945773986546304	/
nodiff	Amprenavir	1.15576e+06	984646	1.21792e+06	0.564653129222303	/
nodiff	Andrographolide	3.61131e+07	3.90989e+07	3.36751e+07	0.814539872327981	/
nodiff	Androstan-3-ol-17-one 3-glucuronide	1.75763e+07	1.85621e+07	1.21354e+07	0.440660978634216	/
nodiff	Angeloylgomisin h	3.78526e+07	2.28024e+07	3.07204e+07	0.227768409785049	/
nodiff	Aniline	790407	1.2428e+06	1.5139e+06	0.849600560847526	/
nodiff	Anisatin	1.40565e+06	1.55156e+06	1.42388e+06	0.908311403214752	/
nodiff	Anisomycin	1.28192e+06	2.10477e+06	2.17472e+06	0.656061402515889	/
nodiff	Arcaine	5.16346e+07	5.81415e+07	6.69927e+07	0.464518628032596	/
nodiff	Arecaidine	2.40451e+08	1.7877e+08	3.43539e+08	0.40434779242534	/
nodiff	Arg-Arg-Arg	3.52082e+06	6.81891e+06	4.71192e+06	0.180784704982572	/
nodiff	Arg-Arg-Lys	6.28791e+06	4.48189e+06	5.04299e+06	0.152284131377711	/
nodiff	Arginine	3.35252e+07	3.57362e+07	3.60064e+07	0.964352322262727	/
nodiff	Artemisinin	1.63251e+07	1.69386e+07	1.26924e+07	0.457415373252172	/
nodiff	Asn-Ala	2.76501e+06	2.95495e+06	1.84704e+06	0.599863485968367	/
nodiff	Asp-Arg	2.90399e+07	2.4546e+07	2.37367e+07	0.706230370493895	/
nodiff	Atropine	7.83446e+06	9.8575e+06	7.70393e+06	0.823382619736566	/
nodiff	Azaconazole	6.29226e+06	4.42594e+06	5.99739e+06	0.661184460642279	/
nodiff	Azinphos-ethyl	2.5749e+06	2.2397e+06	2.02514e+06	0.701283604948587	/
nodiff	Azoxystrobin	826846	583492	497110	0.834371006012697	/
nodiff	Batimastat	9.93165e+06	1.06463e+07	1.14003e+07	0.926662760792637	/
nodiff	Beclomethasone	3.61763e+07	2.96644e+07	3.21661e+07	0.199050942827157	/
nodiff	Benz[a]anthracene	1.30274e+07	1.3608e+07	1.45862e+07	0.878718014725941	/
nodiff	Benzamide, n-(5z,8z,11z,14z)-5,8,11,14-eicosatetraen-1-yl-4-hydroxy-	2.79798e+06	3.00863e+06	3.38898e+06	0.735293715529842	/
nodiff	Benzyl alcohol	4.37428e+07	3.35217e+07	4.35309e+07	0.122355782319554	/
nodiff	Beta-estradiol	1.20123e+08	1.41674e+08	1.62246e+08	0.69079412333404	/
nodiff	Beta-estradiol 3-(beta-d-glucuronide)	3.71073e+06	4.51458e+06	3.22934e+06	0.677290754938633	/
nodiff	Betaine	3.31545e+09	2.89466e+09	3.21703e+09	0.489459077899918	/
nodiff	Betonicine	2.74279e+07	2.71615e+07	2.34266e+07	0.98435501132925	/
nodiff	Betulinic acid	1.32394e+06	881916	1.0738e+06	0.217258194189637	/
nodiff	Biliverdin	2.16843e+07	1.94351e+07	2.33811e+07	0.816539637981094	/
nodiff	Bis(2-ethylhexyl) adipate	1.17541e+06	1.43648e+06	1.13145e+06	0.142553044434974	/
nodiff	Bisphenol a diglycidyl ether	4.48658e+06	1.57405e+06	1.49887e+06	0.295190484845044	/
nodiff	Borrelidin	1.30054e+07	1.49228e+07	8.448e+06	0.614824731909146	/
nodiff	Bradykinin	9.75443e+07	1.59718e+07	4.80956e+07	0.488055561076377	/
nodiff	Bradykinin hydroxyproline	6.19206e+06	1.1355e+06	1.37705e+06	0.307356405209624	/
nodiff	Brazilin	2.93068e+06	2.93088e+06	3.21656e+06	0.653552124195001	/
nodiff	Bufotalin	2.86356e+06	2.98118e+06	3.55054e+06	0.606203785962509	/
nodiff	Bupirimate	1.19282e+07	1.40824e+07	1.02014e+07	0.693301190345664	/
nodiff	Butanamide, n-[(3s,5s)-1-(1,3-benzodioxol-5-ylmethyl)-5-(1-piperazinylcarbonyl)-3-pyrrolidinyl]-n-[(3-methoxyphenyl)methyl]-3,3-dimethyl-	1.58504e+06	2.11283e+06	1.45117e+06	0.612373269123796	/
nodiff	Butanoic acid	1.26314e+07	9.9758e+06	1.23364e+07	0.28352429147411	/
nodiff	Butanoic acid, 4-(2,4-dichlorophenoxy)-, methyl ester	1.52515e+07	1.6473e+07	1.80596e+07	0.906884197848722	/
nodiff	Butylate	1.81857e+06	1.18116e+06	1.7636e+06	0.364410783626772	/
nodiff	Caffeate	1.98013e+07	1.53093e+07	2.01949e+07	0.165131902854935	/
nodiff	Caffeine	1.07645e+07	9.76725e+06	1.14269e+07	0.286431997384199	/
nodiff	Calcimycin	1.55719e+06	1.8657e+06	2.31013e+06	0.784125169287532	/
nodiff	Calpain inhibitor i	4.52933e+06	7.14955e+06	5.53573e+06	0.367561450301665	/
nodiff	Canarione	9.66529e+07	7.77286e+07	8.07175e+07	0.389568130054576	/
nodiff	Captopril	1.40346e+08	1.19979e+08	7.40926e+07	0.0701668191187495	/
nodiff	Carboplatin	1.41895e+08	1.20201e+08	1.29098e+08	0.535583708594538	/
nodiff	Carnitine	2.78768e+06	2.23089e+06	1.76893e+06	0.780599889362278	/
nodiff	Carnosol	6.59749e+06	7.70266e+06	7.01238e+06	0.163846514724071	/
nodiff	Castanospermine	1.64799e+07	1.35724e+07	1.43343e+07	0.633067190595557	/
nodiff	Caulophyllogenin	3.67707e+07	3.46013e+07	2.85989e+07	0.69271571185618	/
nodiff	Caylin-1	2.92775e+07	2.94225e+07	4.03097e+07	0.536374969667839	/
nodiff	Chenodeoxycholate	6.39691e+07	5.17439e+07	6.52471e+07	0.194573318918816	/
nodiff	Choline	1.41878e+09	1.62491e+09	1.50108e+09	0.399375691713224	/
nodiff	Chromone-3-carboxylic acid	2.56444e+07	2.2403e+07	2.04281e+07	0.407428905664586	/
nodiff	Chrysosplenetin	5.01111e+06	5.10663e+06	5.04929e+06	0.986432848926453	/
nodiff	Cidofovir	2.15898e+06	1.90395e+06	2.59124e+06	0.152836669321083	/
nodiff	Cinchonidine	1.43979e+06	1.45582e+06	1.53893e+06	0.928732854831605	/
nodiff	Cinchonine	2.04127e+06	2.67034e+06	1.91586e+06	0.60252052590474	/
nodiff	Cinosulfuron	1.1883e+06	885561	679279	0.203846655053707	/
nodiff	Cis-11,14-eicosadienoic acid	1.30186e+06	1.69744e+07	1.41287e+06	0.492159232727304	/
nodiff	Cis-4-hydroxy-l-proline	7.05412e+07	7.75135e+07	6.6062e+07	0.63708072252375	/
nodiff	Cis-7,10,13,16,19-docosapentaenoic acid	2.58806e+06	3.60543e+06	3.87423e+06	0.705518842774523	/
nodiff	Cis-9-palmitoleic acid	776471	937180	1.03738e+06	0.134041006847157	/
nodiff	Clomazon	8.7163e+06	9.18982e+06	7.33514e+06	0.706007758193677	/
nodiff	Cloxazolam	1.71235e+07	8.1356e+06	5.776e+06	0.0846191372735688	/
nodiff	Cocaine	4.50409e+06	3.93357e+06	3.80028e+06	0.749993208982961	/
nodiff	Coenzyme q2	9.70465e+06	6.18928e+06	7.45338e+06	0.0639799737415631	/
nodiff	Coniferin	2.2964e+06	1.62758e+06	1.51559e+06	0.342404419379568	/
nodiff	Cortexolone	2.56398e+07	2.92486e+07	1.8993e+07	0.409941841556109	/
nodiff	Cortisone	1.16642e+07	1.0502e+07	9.57208e+06	0.723787704699311	/
nodiff	Costunolide	1.2018e+07	8.20781e+06	1.48101e+07	0.219618232813952	/
nodiff	Coumaphos-o-analog	238555	188021	255158	0.894311666339659	/
nodiff	Coumarin	7.57939e+06	1.32432e+07	1.35636e+07	0.389441659523697	/
nodiff	Crassostreaxanthin b	843121	689894	779878	0.368658389430508	/
nodiff	Creatine	2.27698e+09	1.98043e+09	2.30558e+09	0.608091846962961	/
nodiff	Creatinine	4.84047e+07	5.25582e+07	4.77646e+07	0.807529129114857	/
nodiff	Crufomate	1.31391e+06	898750	1.06491e+06	0.258324771866068	/
nodiff	Cucurbitacin b	898632	1.11124e+06	831951	0.747692957751948	/
nodiff	Cucurbitacin i	1.47229e+06	1.76299e+06	1.2391e+06	0.694833961843176	/
nodiff	Cuminaldehyde	2.02776e+07	1.27852e+07	1.60241e+07	0.327722997127672	/
nodiff	Cyanazine	1.8511e+06	4.26744e+06	5.53059e+06	0.20888015762434	/
nodiff	Cyasterone	5.07747e+06	4.98932e+06	5.20226e+06	0.985232937637301	/
nodiff	Cyclopamine	9.35798e+06	1.04639e+07	1.07595e+07	0.889660354812118	/
nodiff	Cyproconazole	1.06472e+06	2.15346e+06	2.3919e+06	0.494980107370355	/
nodiff	Cys-Met	1.17151e+06	737600	766997	0.319504831608896	/
nodiff	Cysteic acid	2.2276e+07	1.86285e+07	2.13134e+07	0.769036461227939	/
nodiff	Cytosine	6.59576e+07	5.31277e+07	5.37755e+07	0.355687701820181	/
nodiff	D-erythro-imidazolylglycerol phosphate	1.02186e+08	1.09538e+08	7.38115e+07	0.672055639081737	/
nodiff	D-erythro-sphinganine-1-phosphate	969176	1.7389e+06	1.81977e+06	0.372828815895457	/
nodiff	D-glucosamine 6-phosphate	1.99887e+07	1.36965e+07	1.52176e+07	0.0529654471055421	PR-1-CR-1
nodiff	D-mannitol	7.62428e+06	5.59972e+06	6.04052e+06	0.0878414473651731	/
nodiff	D-myo-inositol-1,3,5-triphosphate	1.63961e+06	1.4591e+06	1.34649e+06	0.670935254200263	/
nodiff	D-myo-inositol-1,4,5-triphosphate	2.28057e+07	2.03373e+07	2.21701e+07	0.671975700101799	/
nodiff	D-ornithine	7.80955e+07	1.06201e+08	9.22556e+07	0.698515056406685	/
nodiff	D-pyroglutamic acid	1.86435e+08	1.60513e+08	1.84234e+08	0.413225227193239	/
nodiff	D-xylose	1.0455e+07	9.70374e+06	1.24329e+07	0.834969864137209	/
nodiff	Dantrolene	1.69293e+06	1.20587e+06	1.12014e+06	0.666325731607923	/
nodiff	Daunorubicin	5.7547e+06	7.3641e+06	4.3683e+06	0.454130034392735	/
nodiff	Ddao	5.34859e+06	4.34601e+06	4.97991e+06	0.2659988304549	/
nodiff	Decamethylcyclopentasiloxane	1.74707e+07	1.72373e+07	1.33776e+07	0.412095427923148	/
nodiff	Decanoyl-l-carnitine	1.69061e+08	2.01524e+08	1.54137e+08	0.788403939571453	/
nodiff	Dehydroaripiprazole	2.10405e+06	2.03893e+06	2.00935e+06	0.756512971461366	/
nodiff	Demeton s	1.99856e+07	1.86865e+07	1.89035e+07	0.974954362018415	/
nodiff	Deoxypeganine	1.67935e+06	1.06767e+06	945181	0.378999857752753	/
nodiff	Deoxyvasicinone	2.95755e+07	5.61434e+07	8.81522e+07	0.347406095323804	/
nodiff	Desferrioxamine	3.13062e+06	2.79894e+06	3.48172e+06	0.29819047079397	/
nodiff	Desferrioxamine d2	1.62618e+07	5.14677e+07	2.0649e+07	0.593218272718627	/
nodiff	Dexpanthenol	3.85178e+07	1.6853e+08	3.42752e+07	0.4804306992988	/
nodiff	Diacetyl	2.65298e+07	2.90718e+07	2.08434e+07	0.44257815595038	/
nodiff	Diaveridine	1.39319e+07	1.66294e+07	1.02661e+07	0.327914325226255	/
nodiff	Dictamine	1.30987e+08	1.03379e+08	1.21376e+08	0.227004124426217	/
nodiff	Dicyclomine	1.41304e+07	1.92788e+07	1.60761e+07	0.626650078439151	/
nodiff	Didodecyl 3,3'-thiodipropionate	3.25404e+07	2.70314e+07	3.23609e+07	0.856621485759295	/
nodiff	Diethofencarb	190969	1.02957e+06	1.4727e+07	0.443747817160357	/
nodiff	Diethylcarbamazine	1.80938e+08	2.1849e+08	1.15631e+08	0.382230157445018	/
nodiff	Digalacturonic acid	1.61658e+07	1.64986e+07	1.75333e+07	0.957221700210426	/
nodiff	Dimethyl sulfoxide	3.99411e+09	3.68979e+09	3.99208e+09	0.0629205192967063	/
nodiff	Diosmetine triacetate	202075	374569	261413	0.377968790212556	/
nodiff	Dipropetryn	5.36784e+06	3.38222e+06	3.90832e+06	0.248257854389553	/
nodiff	Dl-5-hydroxylysine	1.17142e+08	1.10317e+08	1.13528e+08	0.294229756834147	/
nodiff	DL-arginine	1.2829e+09	1.19431e+09	9.3436e+08	0.111767247558831	/
nodiff	DL-asparagine	6.16042e+06	8.03015e+06	1.01117e+07	0.337573532348408	/
nodiff	DL-cysteine	3.61151e+09	3.43144e+09	3.28801e+09	0.746362589746834	/
nodiff	DL-isoleucine	3.70003e+08	5.02363e+08	3.20284e+08	0.0550892301795671	/
nodiff	Dl-ornithine	5.55422e+06	4.70063e+06	3.58752e+06	0.332236684236444	/
nodiff	Dl-pyroglutamic acid	3.30585e+06	3.12667e+06	2.9674e+06	0.836288684910378	/
nodiff	DL-valine	1.92797e+08	2.95306e+08	1.79621e+08	0.534511125800818	/
nodiff	Docosanamide	3.14704e+06	2.64608e+06	2.61182e+06	0.718893981814119	/
nodiff	Dodecanoic acid, 12-[[(cyclohexylamino)carbonyl]amino]-	1.88621e+07	1.46562e+07	2.53553e+07	0.0628142207461189	/
nodiff	Ecgonine	3.04466e+07	1.89805e+07	1.70954e+07	0.120973576638441	/
nodiff	Echimidine	6.13222e+07	6.14481e+07	6.12973e+07	0.999335769311485	/
nodiff	Echinocystic acid	1.72904e+07	1.94295e+07	2.13094e+07	0.840996411001675	/
nodiff	Edaravone	1.69647e+06	2.81061e+06	3.69155e+06	0.108578346331836	/
nodiff	Emodin	1.93022e+06	2.36003e+06	2.02399e+06	0.170326053559558	/
nodiff	Enoxacin	4.22353e+07	4.43224e+07	3.38725e+07	0.493098617825674	/
nodiff	Enterolactone	2.22724e+07	2.10618e+07	3.22916e+07	0.440960974829152	/
nodiff	Entinostat	3.16522e+06	3.67437e+06	2.60162e+06	0.664066742397557	/
nodiff	Ephedrine	1.15995e+07	1.30333e+07	3.06949e+07	0.340106127090602	/
nodiff	Epinephrine	1.20292e+07	9.90018e+06	1.09396e+07	0.802322240693891	/
nodiff	Epoxiconazole	1.46857e+06	1.99987e+06	2.12727e+06	0.258940965754844	/
nodiff	Equol	238651	1.81705e+06	1.04554e+06	0.627854874721252	/
nodiff	Erucamide	2.63483e+08	2.54858e+08	3.31383e+08	0.552541784206715	/
nodiff	Estrone sulfate	760429	542502	949381	0.555315724867325	/
nodiff	Ethcathinone	1.1138e+08	1.37416e+08	2.28629e+08	0.232960706113409	/
nodiff	Ethiprole	3.70367e+07	3.2413e+07	3.45975e+07	0.629298457426924	/
nodiff	Ethyl 3-indoleacetate	9.54814e+06	503372	354667	0.167949989075861	/
nodiff	Farnesol	7.54023e+06	9.58899e+06	1.83819e+07	0.480040369325898	/
nodiff	Fenarimol	1.24126e+07	1.06106e+07	1.23479e+07	0.570472540199363	/
nodiff	Fenazaflor	3.02346e+07	2.43784e+07	3.09658e+07	0.836551709608239	/
nodiff	Fenpropidin	3.14455e+09	3.06165e+09	2.82382e+09	0.723230746116927	/
nodiff	Fingolimod	5.82689e+07	5.445e+07	5.27503e+07	0.591229034733361	/
nodiff	Fipronil sulfone	1.84304e+07	1.51061e+07	1.54044e+07	0.428812551928736	/
nodiff	Flunisolide	2.72668e+06	3.36817e+06	2.38328e+06	0.659420934311926	/
nodiff	Flurenol methyl ester	9.82024e+06	7.5171e+06	8.71502e+06	0.260294416084706	/
nodiff	Flutamide	3.59056e+08	3.53808e+08	4.05153e+08	0.672686547344006	/
nodiff	Fraxidin	1.23913e+08	9.32811e+07	9.90586e+07	0.216003692078842	/
nodiff	Fructose	5.51737e+06	3.77201e+06	4.10828e+06	0.446786675388848	/
nodiff	Fumagillin	4.84434e+07	4.99396e+07	4.93194e+07	0.913306924131391	/
nodiff	Furazolidone	3.77286e+06	3.85752e+06	3.86409e+06	0.992821258009418	/
nodiff	Gamma-glu-glu	2.35653e+07	1.94295e+07	2.41272e+07	0.585213861324903	/
nodiff	Gamma-l-glutamyl-l-glutamic acid	5.03248e+07	4.32099e+07	4.11506e+07	0.389953132910083	/
nodiff	Gardenin b	2.16859e+07	2.04394e+07	2.36204e+07	0.666244634768638	/
nodiff	Ginsenoside rg3 (r-form)	2.09696e+06	2.11971e+06	2.17049e+06	0.985585085864459	/
nodiff	Glabrolide	4.17736e+06	6.04224e+06	4.62885e+06	0.262111595360506	/
nodiff	Gliotoxin	4.3908e+08	3.34707e+08	3.14571e+08	0.263153092372675	/
nodiff	Glufosinate	1.93985e+06	4.0839e+06	2.66512e+06	0.393377690502238	/
nodiff	Glutamic acid	6.13993e+06	6.23329e+06	6.80314e+06	0.579804572001744	/
nodiff	Glutathione, oxidized	7.71379e+07	6.67743e+07	5.54819e+07	0.832889154239273	/
nodiff	Gly-Leu	7.68202e+06	6.64122e+06	5.86142e+06	0.874449882836136	/
nodiff	Glycerophosphocholine	1.52988e+08	1.42446e+08	1.00476e+08	0.166320226561842	/
nodiff	Gossypol	1.97771e+06	2.70708e+06	2.28164e+06	0.744945646437967	/
nodiff	Guanine	9.02369e+06	9.19265e+06	9.32467e+06	0.916775503864661	/
nodiff	Heptadecasphinganine	9.6526e+06	1.01673e+07	1.16086e+07	0.706328988081665	/
nodiff	Heptanoic acid, ethyl ester	1.62219e+07	1.70497e+07	2.25615e+07	0.577533805758748	/
nodiff	Hetisine	1.45472e+06	2.01307e+06	2.29412e+06	0.151173735865395	/
nodiff	Hexadecylacetylglycerol	6.47897e+06	7.67942e+06	7.13742e+06	0.174595837953177	/
nodiff	Hexaethylene glycol	6.45937e+06	6.20687e+06	9.49036e+06	0.0949345586715453	/
nodiff	Hexamethylcyclotrisiloxane	1.35877e+07	1.40182e+07	1.23738e+07	0.40904634087447	/
nodiff	Hexylamine	3.90598e+07	4.21437e+07	4.29313e+07	0.699117637425183	/
nodiff	Histidine	1.05924e+09	6.21553e+08	9.77001e+08	0.172135817705329	/
nodiff	hydrocortisone 21-acetate	1.54863e+07	1.44579e+07	1.18509e+07	0.624275089538329	/
nodiff	Hydrocortisone 21-hemisuccinate	2.77213e+06	3.50849e+06	2.34273e+06	0.619006495773702	/
nodiff	Hydroquinone	2.05129e+07	1.34854e+07	1.70236e+07	0.176820184045379	/
nodiff	Hydroxyproline	3.51196e+06	4.1558e+06	3.11336e+06	0.605819926857387	/
nodiff	Hypoxanthine	2.4684e+08	6.81599e+08	4.67978e+08	0.508063796933576	/
nodiff	Imazalil	1.72682e+07	1.58227e+07	1.9407e+07	0.427274036867344	/
nodiff	Indole-3-acetamide	6.12154e+06	7.94264e+06	7.71762e+06	0.41384698612842	/
nodiff	Indole-3-pyruvic acid	3.72921e+06	5.94273e+06	6.98254e+06	0.286775247897047	/
nodiff	Irgarol	1.51887e+06	1.42611e+06	1.3349e+06	0.798871041231525	/
nodiff	Isoliquiritigenin	936797	1.91392e+06	2.26104e+07	0.369824472698672	/
nodiff	Isoproterenol	5.47723e+07	6.06115e+07	5.42199e+07	0.338670943051497	/
nodiff	Kanamycin a	8.24334e+06	6.36248e+06	7.10715e+06	0.0573412126890003	PR-1-CR-1
nodiff	Khellin	1.8702e+09	1.95273e+09	2.21542e+09	0.572083297006828	/
nodiff	L-carnitine	3.00246e+08	2.57631e+08	2.84472e+08	0.41672065496509	/
nodiff	L-deprenyl	8.75485e+08	1.01213e+09	9.9241e+08	0.712919267239605	/
nodiff	L-glutarylcarnitine	2.77989e+07	2.7107e+07	2.67299e+07	0.98613794184981	/
nodiff	L-methionine	4.40913e+07	3.51011e+07	3.44565e+07	0.597397863330196	/
nodiff	L-palmitoylcarnitine	8.1294e+07	8.26142e+07	8.09194e+07	0.992274343221703	/
nodiff	L-pipecolic acid	1.59444e+08	1.39754e+08	1.53526e+08	0.770731773478723	/
nodiff	L-propionylcarnitine	1.93734e+07	2.63459e+07	1.66523e+07	0.348312918327879	/
nodiff	L-saccharopine	2.20309e+07	2.6522e+07	1.99021e+07	0.738315539058982	/
nodiff	Lappaconitine	3.73197e+06	4.50901e+06	3.28015e+06	0.701576519898214	/
nodiff	Lauroyl-l-carnitine	7.88578e+07	1.11727e+08	8.21593e+07	0.595139504559725	/
nodiff	Lauryldimethylamine oxide	6.54003e+07	6.0024e+07	6.13407e+07	0.720979383665252	/
nodiff	Leu-Met-Arg	2.32052e+06	3.06879e+06	1.96312e+06	0.674695754085182	/
nodiff	Leucine	4.46333e+07	5.28407e+07	4.7545e+07	0.986505412076395	/
nodiff	Leukotriene b4 dimethylamide	1.00467e+07	1.1039e+07	1.14748e+07	0.921411030813295	/
nodiff	Levamisole	3.51352e+06	3.76992e+06	4.86346e+06	0.428540937888503	/
nodiff	Lidocaine	3.05905e+08	1.28741e+08	2.54793e+08	0.78634890444321	/
nodiff	Lignan j1	6.84325e+07	6.51514e+07	6.5533e+07	0.960094278439809	/
nodiff	Ligustrazine hcl	3.76599e+06	5.05188e+06	4.46608e+06	0.391859731423386	/
nodiff	Lincomycin	1.05772e+07	1.39149e+07	8.97919e+06	0.445248362597466	/
nodiff	Linezolid	1.80915e+06	1.3935e+06	1.37932e+06	0.215650778747978	/
nodiff	Linoelaidic acid	1.04908e+07	9.32589e+06	8.50807e+06	0.818794545053758	/
nodiff	Linoleic acid methyl ester	2.59993e+07	3.45664e+07	1.88906e+07	0.342061588350211	/
nodiff	Linoleoylcarnitine	9.42739e+07	1.14861e+08	8.68223e+07	0.269768310579103	/
nodiff	Lobelanidine	1.68758e+07	2.88131e+07	2.29624e+07	0.212450153494648	/
nodiff	Loperamide	3.16049e+06	5.32328e+06	3.18366e+06	0.596186077448324	/
nodiff	Lorazepam	4.02131e+06	3.14942e+06	3.35901e+06	0.470032283439144	/
nodiff	Lpc 18:2	5.87882e+09	5.29676e+09	4.60355e+09	0.34534095524779	/
nodiff	Lufenuron	715823	471848	353989	0.21254146095434	/
nodiff	Lupanine	1.78064e+06	2.3393e+06	2.10995e+06	0.812574047743877	/
nodiff	Lycobetaine	3.41539e+06	2.79512e+06	2.87195e+06	0.251017195495488	/
nodiff	Lysine	1.14738e+08	1.17983e+08	1.21443e+08	0.966870643422068	/
nodiff	Mafenide	5.74019e+06	5.40709e+06	4.97153e+06	0.199048115913227	/
nodiff	Malaoxon	2.21331e+08	2.52731e+08	2.46581e+08	0.971270171398793	/
nodiff	Maltol	1.70075e+07	1.61581e+07	1.8424e+07	0.556204561222109	/
nodiff	Marmesin	307418	1.09838e+06	1.38735e+06	0.398606577003092	/
nodiff	Maslinic acid	6.60551e+06	8.6943e+06	9.01957e+06	0.62027952174646	/
nodiff	Matairesinol	9.46708e+06	1.307e+07	1.45983e+07	0.268869872025473	/
nodiff	Matrine	1.4868e+06	1.87139e+06	5.8354e+07	0.346751328980822	/
nodiff	Menadione	4.44791e+06	4.23456e+06	4.24081e+06	0.906147391610637	/
nodiff	Menaquinone 4	2.3126e+06	4.80337e+06	2.26204e+06	0.488918669409279	/
nodiff	Meperidine	2.98027e+06	6.67071e+06	7.23328e+06	0.156465947152689	/
nodiff	Mescaline	7.16095e+06	7.81745e+06	7.68229e+06	0.349029440432607	/
nodiff	Met-Gly-Arg	4.75881e+06	3.51588e+06	3.73727e+06	0.0839184668198348	/
nodiff	Met-Met-Arg	5.60363e+07	4.52349e+07	6.02879e+07	0.65419429126746	/
nodiff	Met-Val-Lys	1.97395e+07	2.36053e+07	1.93064e+07	0.581341707524916	/
nodiff	Metalaxyl	1.27497e+06	1.13268e+06	1.08279e+06	0.935794395608595	/
nodiff	Methabenzthiazuron	3.07017e+07	2.31063e+07	2.43426e+07	0.206505048878812	/
nodiff	Methanone, [1-(2-hydroxypentyl)-1h-indol-3-yl](2,2,3,3-tetramethylcyclopropyl)-	1.62978e+07	2.14494e+07	3.21902e+07	0.29653958704433	/
nodiff	Methapyrilene	1.24976e+07	1.47613e+07	1.26866e+07	0.284477394456613	/
nodiff	Methoxsalen	1.04564e+07	1.04508e+07	1.0775e+07	0.933659135406138	/
nodiff	Methoxyfenozide	1.048e+06	885776	796032	0.299595375801865	/
nodiff	Methyl (1-(cyclohexylmethyl)-1h-indole-3-carbonyl)-l-valinate	9.09252e+06	9.55896e+06	1.05447e+07	0.819714360252011	/
nodiff	Methyl 2-[4-ethenyl-2,6-dihydroxy-3-(3-hydroxyprop-1-en-2-yl)-4-methylcyclohexyl]prop-2-enoate	1.54204e+06	1.50362e+06	1.34783e+06	0.818354240291153	/
nodiff	Methyl 5,6-diacetyloxy-10-hydroxy-2,4b,7,7,10a,12a-hexamethyl-12-methylidene-1,4,8-trioxo-4a,5,6,6a,9,10,10b,11-octahydronaphtho[1,2-h]isochromene-2-carboxylate	765126	760667	700156	0.813856467686606	/
nodiff	Methyldopa	3.67068e+06	4.90322e+06	6.19329e+06	0.457302519853026	/
nodiff	Methylguanidine	1.29008e+07	1.24307e+07	1.73634e+07	0.539738990572068	/
nodiff	Methyprylon	1.92533e+07	8.39307e+06	9.79447e+06	0.0800517223334507	/
nodiff	Methysticin	6.67995e+06	7.15064e+06	6.54774e+06	0.959212775760781	/
nodiff	Metronidazole	1.43497e+06	6.15589e+07	749922	0.492553747957201	/
nodiff	Mevastatin	2.52904e+07	3.07475e+07	2.07375e+07	0.434989182927154	/
nodiff	Milrinone	4.50068e+06	2.16938e+06	1.82227e+06	0.213761531944614	/
nodiff	Monomethyl glutaric acid	2.1619e+07	2.98822e+07	2.43076e+07	0.306062421619525	/
nodiff	Morpholine	3.48478e+07	2.94378e+07	3.2324e+07	0.841383617985204	/
nodiff	Moxonidine	1.30322e+06	1.18319e+06	1.47378e+06	0.427388284723383	/
nodiff	Myclobutanil	1.96387e+07	2.29579e+07	1.65594e+07	0.6949218307983	/
nodiff	Myriocin	1.2377e+07	2.01447e+07	1.15047e+07	0.222121096623159	/
nodiff	Myristamine oxide	1.15999e+08	1.00247e+08	1.04128e+08	0.0517541284291173	PR-1-CR-1
nodiff	Myristicine	4.72101e+06	5.85082e+06	5.82143e+06	0.506807503569993	/
nodiff	N-.alpha.-acetyl-l-ornithine	2.1493e+08	3.09076e+08	2.22881e+08	0.280478601818858	/
nodiff	N-(1-amino-3,3-dimethyl-1-oxobutan-2-yl)-1-pentyl-1h-indole-3-carboxamide	3.53948e+07	2.9867e+07	3.09421e+07	0.895690799312536	/
nodiff	N-(dodecanoyl)-1-.beta.-glucosyl-sphing-4-enine	1.07837e+07	1.11712e+07	1.28132e+07	0.460827719457988	/
nodiff	N-(dodecanoyl)sphing-4-enine-1-phosphate	4.63173e+06	6.79679e+06	7.88811e+06	0.400703112415958	/
nodiff	N-(eicosanoyl)sphingosine	8.49713e+06	9.20071e+06	9.64592e+06	0.925454424490538	/
nodiff	N-(octadecanoyl)sphing-4-enine-1-phosphocholine	1.48866e+07	1.37911e+07	1.80397e+07	0.456445171969564	/
nodiff	N-[1-(4-methoxy-6-oxopyran-2-yl)-2-methylpropyl]acetamide	1.6787e+07	8.8317e+06	1.09264e+07	0.296672626985334	/
nodiff	N-3-oxohexadec-11z-enoyl-l-homoserine lactone	3.07171e+06	3.16157e+06	3.26853e+06	0.969859113264337	/
nodiff	N-acetyl-d-galactosamine	2.63643e+06	2.06053e+06	2.00498e+06	0.417518245290594	/
nodiff	N-acetylhistidine	1.68919e+07	1.99876e+07	2.38002e+07	0.0923194933591443	/
nodiff	N-acetylneuraminic acid, 2,3-dehydro-2-deoxy-	257682	3.77232e+06	420128	0.490392566011668	/
nodiff	N-acetylsphingosine	6.24207e+06	5.80678e+06	3.91806e+06	0.174427625694556	/
nodiff	N-acetylsulfamethoxazole	1.16516e+06	5.21825e+07	3.73364e+06	0.499212209613986	/
nodiff	N-alpha-acetyl-l-lysine	1.6976e+08	1.99477e+08	1.95961e+08	0.728604077647646	/
nodiff	N-arachidonoyl-.gamma.-aminobutyric acid	9.3453e+06	6.4861e+06	8.32332e+06	0.294869798373084	/
nodiff	N-arachidonylmaleimide	8.75925e+07	9.43093e+07	8.54054e+07	0.935701321324075	/
nodiff	N-docosanoyl-4-sphingenyl-1-o-phosphorylcholine	7.81936e+07	8.26344e+07	1.03335e+08	0.657499017307548	/
nodiff	N-ethylaniline	2.82736e+07	3.22735e+07	2.76676e+07	0.820153268097003	/
nodiff	N-lauroyl-d-erythro-sphinganine	1.48495e+08	1.36292e+08	1.43411e+08	0.861091150233774	/
nodiff	N-lauroyl-d-erythro-sphingosylphosphorylcholine	1.78549e+07	2.71834e+07	2.75466e+07	0.491980850155622	/
nodiff	N-methyl-l-alanine	6.72406e+07	6.80059e+07	7.57744e+07	0.7165297580867	/
nodiff	N-myristoylsphinganine	5.47947e+08	5.4581e+08	5.48099e+08	0.999672887427057	/
nodiff	N-nervonoyl-d-erythro-sphingosylphosphorylcholine	6.32575e+06	8.27188e+06	1.41226e+07	0.479768932909312	/
nodiff	N-octadecylamine	1.64461e+06	1.82117e+06	1.17515e+06	0.351293093646946	/
nodiff	N-octanoylsphingosine	1.00056e+07	9.56658e+06	8.49942e+06	0.589001858704033	/
nodiff	N-oleoyl-d-erythro-sphingosylphosphorylcholine	5.63918e+08	5.21666e+08	6.07239e+08	0.688545082046835	/
nodiff	N-palmitoyl-d-sphingosine	9.69759e+06	1.21058e+07	9.96813e+06	0.718718067741995	/
nodiff	N-phenyl-2-naphthylamine	2.25745e+07	2.48367e+07	2.13656e+07	0.635956283950892	/
nodiff	N-stearoylsphinganine	8.91898e+07	9.43555e+07	8.84872e+07	0.950279828693922	/
nodiff	N6-(1-iminoethyl)-l-lysine	1.778e+06	1.02221e+06	1.35116e+06	0.0836691792029418	/
nodiff	N8-acetylspermidine	1.45046e+06	1.1735e+06	1.32025e+06	0.437013183025266	/
nodiff	Nandrolone	2.85635e+06	2.96464e+06	3.2942e+06	0.786157663155677	/
nodiff	Napelline	4.50556e+06	5.39693e+06	5.63604e+06	0.815859333349889	/
nodiff	Naphthol as-bi .beta.-d-galactopyranoside	8.98692e+06	7.01125e+06	6.41062e+06	0.256253363999806	/
nodiff	Neopentyl glycol	5.88113e+06	6.06358e+06	6.28977e+06	0.54864326371094	/
nodiff	Ng,ng-dimethyl-l-arginine	2.49291e+08	2.60382e+08	2.5382e+08	0.91938943725602	/
nodiff	Niflumic acid	7.64426e+07	7.0725e+07	8.14841e+07	0.568464871801502	/
nodiff	Noratropine	1.69998e+08	1.82211e+08	1.83009e+08	0.575287829757788	/
nodiff	Nordihydroguaiaretic acid	2.33496e+07	2.7152e+07	1.97094e+07	0.703704496754369	/
nodiff	Normorphine	3.22544e+06	2.6539e+06	2.75434e+06	0.421292876682967	/
nodiff	Nudifloramide	3.99648e+07	5.45524e+07	5.99801e+07	0.671904190065444	/
nodiff	O-acetyl-l-serine	8.99358e+07	7.56538e+07	6.35092e+07	0.216660846821666	/
nodiff	O-phenylphenol	3.15377e+07	3.1455e+07	3.16707e+07	0.997844175248565	/
nodiff	O-succinyl-l-homoserine	7.87929e+06	1.16432e+07	9.85489e+06	0.349895576457375	/
nodiff	Octaethylene glycol	2.55963e+07	2.41731e+07	2.08996e+07	0.571373168267642	/
nodiff	Octaethylporphyrin	1.56397e+06	2.23752e+06	2.2498e+06	0.689016002769395	/
nodiff	Octanoylcarnitine	1.89145e+08	2.45917e+08	1.8034e+08	0.723991942375957	/
nodiff	Oleyl anilide	2.74185e+07	2.77716e+07	4.08169e+07	0.721917463177039	/
nodiff	Oligomycin a	1.30484e+07	1.80549e+07	1.26141e+07	0.511230580792724	/
nodiff	Oligomycin b	3.69038e+06	3.28828e+06	3.22294e+06	0.838842705111053	/
nodiff	Omethoate	6.94907e+06	9.94449e+06	1.07326e+07	0.199263343115	/
nodiff	Ondansetron	7.18965e+06	5.43952e+06	5.16078e+06	0.786665988077302	/
nodiff	Osthole	7.9368e+06	8.38248e+06	6.94308e+06	0.860297535977346	/
nodiff	Oxamniquine	6.51496e+06	2.0393e+07	1.64442e+07	0.531689258920368	/
nodiff	Oxandrolone	1.87578e+07	9.64688e+06	1.13527e+07	0.1078869914719	/
nodiff	Oxaprozin	1.07542e+08	7.89541e+07	9.13424e+07	0.0694519148072009	/
nodiff	Oxazepam	2.67001e+08	2.65713e+08	2.43827e+08	0.872885863264703	/
nodiff	Oxybutynin	9.2915e+06	1.50971e+07	1.39155e+07	0.522088281950996	/
nodiff	Palmitamide	2.89742e+07	2.51864e+07	3.13131e+07	0.182297554624449	/
nodiff	Palmitoyl ethanolamide	1.14095e+07	1.15753e+07	1.23169e+07	0.491264213248104	/
nodiff	Palmitoyl sphingomyelin	3.61974e+09	3.74659e+09	4.51656e+09	0.167455807684279	/
nodiff	Pantothenic acid	2.2345e+06	2.40131e+06	1.78702e+06	0.469951973835847	/
nodiff	Parthenolide	3.1161e+07	2.14896e+07	2.72994e+07	0.372038133756616	/
nodiff	Pentaethylene glycol	5.16923e+07	6.20786e+07	4.90148e+07	0.304180934741163	/
nodiff	Pentazocine	2.26529e+08	3.00561e+08	3.67483e+08	0.272607978071202	/
nodiff	Pentoxazone	7.34799e+06	7.63e+06	6.52479e+06	0.689704894079556	/
nodiff	Perifosine	473241	425327	540714	0.809199670411189	/
nodiff	Permethrin	3.04581e+06	3.8083e+06	4.60911e+06	0.257959767184648	/
nodiff	Perseitol	8.8538e+08	6.77613e+08	7.28429e+08	0.203959289402922	/
nodiff	Phe-Asp-Lys	7.01502e+06	8.42713e+06	8.38903e+06	0.530186395484033	/
nodiff	Phenylephrine	1.47521e+06	2.95816e+06	1.84845e+06	0.318952176031767	/
nodiff	Phosalone	660452	574547	536430	0.752282699099218	/
nodiff	Phosphocreatine	4.17025e+07	2.76653e+07	5.05906e+07	0.138447974576664	/
nodiff	Phthalic anhydride	2.05052e+06	1.79177e+06	1.69111e+06	0.703692728851895	/
nodiff	Phytosphingosine	2.58802e+08	3.43596e+08	1.50578e+08	0.232716756521714	/
nodiff	Piceatannol	3.78054e+07	2.88633e+07	3.29656e+07	0.305107254555841	/
nodiff	Picloram	900234	1.07447e+06	1.17145e+06	0.200809396926514	/
nodiff	Pimonidazole	2.44032e+06	7.8089e+06	6.08556e+07	0.410704650862325	/
nodiff	Pinoxaden	3.24002e+06	3.37532e+06	3.17314e+06	0.959439369029017	/
nodiff	Pipamperone	5.95511e+08	5.32782e+08	6.33634e+08	0.128752868933597	/
nodiff	Piperidine	2.84028e+08	2.42867e+08	2.62053e+08	0.77561564706152	/
nodiff	Piperine	6.85428e+07	7.20022e+07	6.27213e+07	0.987593219963331	/
nodiff	Piperonyl sulfoxide	1.41294e+07	1.69023e+07	1.18986e+07	0.680929894787034	/
nodiff	Pirimicarb	1.21309e+07	1.36947e+07	1.09215e+07	0.394516092850832	/
nodiff	Pirinixic acid	9.3863e+06	8.90366e+06	9.2046e+06	0.947560523714048	/
nodiff	Platensimycin	3.00654e+06	2.51633e+06	3.21692e+06	0.795874001267629	/
nodiff	Podophyllotoxin	1.02466e+06	1.39137e+06	1.53353e+06	0.317505819626089	/
nodiff	Praziquantel	7.99522e+06	1.26679e+07	7.82687e+06	0.136880318322186	/
nodiff	Primisulfuron-methyl	2.65399e+06	3.95366e+06	4.32154e+06	0.101140580827028	/
nodiff	Pristimerin	1.63578e+07	1.76161e+07	1.75932e+07	0.665321516941577	/
nodiff	Pro-hyp	3.74913e+07	5.89806e+07	7.2888e+07	0.0725494063924449	/
nodiff	Pro-ile	2.9881e+07	1.12469e+07	1.26777e+07	0.130031610607639	/
nodiff	Pro-Trp	1.00856e+09	9.65462e+08	1.04071e+09	0.46557060162597	/
nodiff	Prolintane	4.28898e+08	4.01398e+08	4.06407e+08	0.647676685937054	/
nodiff	Propanoic acid, 2-[[4-[2-[[(cyclohexylamino)carbonyl](4-cyclohexylbutyl)amino]ethyl]phenyl]thio]-2-methyl-	5.57909e+06	4.84558e+06	5.6768e+06	0.517021305897522	/
nodiff	Propazine	3.05053e+07	2.92559e+07	3.04862e+07	0.896998341950129	/
nodiff	Propranolol	4.1259e+07	4.31344e+07	3.86788e+07	0.915887841153426	/
nodiff	Prostaglandin f2.alpha. isopropyl ester	4.98871e+06	4.40808e+06	3.89128e+06	0.431399994038157	/
nodiff	Prostaglandin g2	6.12988e+06	7.40249e+06	5.19319e+06	0.653254899420863	/
nodiff	Psychosine	662980	565883	600149	0.787244022232818	/
nodiff	Purpurin	1.87532e+08	1.61927e+08	1.75019e+08	0.619001725047614	/
nodiff	Pygenic acid c	2.82332e+06	1.93686e+06	2.7559e+06	0.389804572716544	/
nodiff	Pyraflufen-ethyl	2.41239e+07	2.61456e+07	2.53364e+07	0.828844738915298	/
nodiff	Pyrantel	4.4563e+07	5.1997e+07	5.35982e+07	0.742859892650567	/
nodiff	Pyridaben	4.1244e+07	3.98207e+07	5.10434e+07	0.195688164730404	/
nodiff	Pyridoxine	1.22274e+06	1.15457e+06	1.14363e+06	0.971547688140927	/
nodiff	Pyrrolidine	8.63671e+06	1.18895e+07	8.02113e+06	0.219897472475229	/
nodiff	Quercetin 3'-methyl ether	8.99473e+06	6.0434e+06	5.91136e+06	0.0755695752210242	/
nodiff	Quinate	2.06561e+08	1.81982e+08	1.86168e+08	0.81498664151589	/
nodiff	Quinolin-2-ol	4.02195e+06	4.80191e+06	7.88049e+06	0.27930056354585	/
nodiff	Quinoline-2,4-diol	9.92052e+06	1.43886e+07	8.82926e+06	0.674715081056827	/
nodiff	Rac-4-sulfoxypropranolol	2.77339e+06	2.11767e+06	2.00573e+06	0.398439548208996	/
nodiff	Reserpic acid	9.18061e+06	1.13181e+07	9.5069e+06	0.462127720578095	/
nodiff	Retinene	2.03536e+07	2.38005e+07	2.44909e+07	0.426849316974031	/
nodiff	Rhein	2.51133e+06	2.49507e+06	2.80915e+06	0.891831994170318	/
nodiff	Rucaparib	1.89249e+07	1.38336e+07	1.44241e+07	0.168925500349725	/
nodiff	S-allyl-l-cysteine	1.37355e+06	1.15186e+06	2.07312e+06	0.133414517128317	/
nodiff	S-lactoylglutathione	1.86611e+06	1.74232e+06	1.77187e+06	0.831042881722933	/
nodiff	S(-)-cathinone	1.68777e+06	1.1805e+06	1.50657e+06	0.258102307422401	/
nodiff	Salicin	1.82854e+06	5.2246e+06	4.53649e+06	0.369478460216347	/
nodiff	Salinomycin	742491	747226	736277	0.875354795674281	/
nodiff	Sarafloxacin	6.82234e+06	5.88574e+06	6.1023e+06	0.832739398686591	/
nodiff	Sarsasapogenin	1.49779e+06	1.44108e+06	1.9201e+06	0.56423753042702	/
nodiff	Schweinfurthin e	1.39872e+07	1.06556e+07	1.0445e+07	0.329066555884396	/
nodiff	Scutellarin	5.56351e+06	5.35614e+06	3.19583e+06	0.0928696936852376	/
nodiff	Senecionine	1.1765e+06	1.69313e+06	2.02484e+06	0.129934336833659	/
nodiff	Sesamin	3.878e+06	4.00358e+06	3.92736e+06	0.956293292538609	/
nodiff	Shikonin	4.53135e+07	3.26831e+07	3.94346e+07	0.250754645254556	/
nodiff	Simazine	1.63923e+06	1.41869e+06	1.79156e+06	0.606834759298719	/
nodiff	Sofalcone	565111	664213	496071	0.775336933172994	/
nodiff	Solasodine	1.00467e+07	1.29207e+07	9.89847e+06	0.578474404401071	/
nodiff	Solstitialin a 13-acetate	4.8967e+07	5.54079e+07	6.4104e+07	0.290897735117319	/
nodiff	Spectinomycin	4.74818e+06	5.49567e+06	6.63142e+06	0.570528169115344	/
nodiff	Sphingosine	3.90228e+06	6.58501e+07	2.62721e+07	0.468259530224791	/
nodiff	Stachydrine	2.52748e+08	5.29972e+08	5.98976e+08	0.704409446188221	/
nodiff	Stearoyl ethanolamide	9.15742e+06	7.63025e+06	9.12369e+06	0.300811200313559	/
nodiff	Stearoylcarnitine	8.90851e+08	8.64639e+08	8.90106e+08	0.974945946317437	/
nodiff	Stigmasta-4,22-dien-3-one	7.89233e+06	8.53715e+06	8.16835e+06	0.897639231773944	/
nodiff	Succinic acid n,n-dimethylhydrazide	1.34607e+07	4.44782e+07	1.43533e+07	0.499895422578458	/
nodiff	Sucralose	9.61669e+06	8.38347e+06	9.98611e+06	0.545876966140444	/
nodiff	Sulfallate	1.63446e+07	1.01828e+07	1.21734e+07	0.129365507960348	/
nodiff	Sulfamethazine	3.45664e+07	2.81995e+07	3.39933e+07	0.0618323520003082	/
nodiff	Sulfisoxazole	1.06115e+07	7.25028e+06	8.56638e+06	0.0757759040114647	/
nodiff	Sulforaphane	5.42688e+06	5.02436e+06	6.26966e+06	0.785681695852828	/
nodiff	Sulfuretin	1.92307e+07	1.53954e+07	1.82601e+07	0.328005381789078	/
nodiff	Swainsonine	4.84325e+06	3.1855e+06	4.48934e+06	0.614449064450794	/
nodiff	Tebutam	3.21051e+06	2.224e+06	2.28615e+06	0.26938704347198	/
nodiff	Tenofovir	3.76808e+06	4.61019e+06	5.36888e+06	0.191276564480262	/
nodiff	Terbutaline	2.20375e+07	4.02017e+07	3.2979e+07	0.843857848632502	/
nodiff	Terfenadine	8.81022e+06	1.25205e+07	1.44918e+07	0.671447271258083	/
nodiff	Testosterone decanoate	4.72415e+06	4.92109e+06	2.17461e+06	0.100102148277026	/
nodiff	Testosterone enanthate	1.946e+07	1.01942e+07	1.21949e+07	0.124918751349426	/
nodiff	Tetradecanedioic acid	8.70479e+06	7.34531e+06	8.26521e+06	0.84726639715427	/
nodiff	Tetradecylamine	1.49662e+06	1.74966e+06	1.13141e+06	0.245854736095572	/
nodiff	Tetraethylene glycol	1.88013e+07	2.03107e+07	2.39939e+07	0.708380574584653	/
nodiff	Tetraethylene glycol monomethyl ether	2.20086e+07	1.02972e+07	8.19425e+06	0.158866608706017	/
nodiff	Tetraglyme	1.02317e+07	1.15543e+07	8.16034e+06	0.633928130346497	/
nodiff	Tetrahydro-l-biopterin	1.09593e+07	1.10695e+07	1.07523e+07	0.988610348342375	/
nodiff	Tetrahydrogambogic acid	7.31313e+06	1.1679e+07	7.11327e+06	0.699741803299038	/
nodiff	Tetrahydrozoline	7.66041e+06	1.58761e+07	1.60517e+07	0.497281391983269	/
nodiff	Tetramethrin	1.77192e+06	1.15093e+06	1.63315e+06	0.149648060499322	/
nodiff	Tetrazolo[1,5-b]pyridazine, 6-(phenylsulfinyl)-	2.6347e+07	1.70271e+07	2.50016e+07	0.231780454644811	/
nodiff	Thifensulfuron-methyl	1.00619e+06	1.02317e+06	735647	0.448884286591643	/
nodiff	Thiobencarb	1.99646e+06	1.79386e+06	1.88129e+06	0.84425437130452	/
nodiff	Thioetheramide-PC	6.01255e+07	5.6036e+07	7.78242e+07	0.363432694371483	/
nodiff	Thioetheramidephosphatidylcholine	2.24045e+08	2.10867e+08	2.57859e+08	0.490385079088041	/
nodiff	Thiophene, 5-bromo-2-(4-fluorophenyl)-3-[4-(methylsulfonyl)phenyl]-	3.676e+06	3.56494e+06	3.97323e+06	0.754294049908039	/
nodiff	Thunalbene	2.03241e+07	2.68965e+07	1.32729e+07	0.480374055706193	/
nodiff	Thymidine 5'-monophosphate	1.31059e+08	1.40506e+08	1.18759e+08	0.596018852217275	/
nodiff	Tiamulin	3.95988e+08	4.25747e+08	3.54345e+08	0.359279342699556	/
nodiff	Tomatidin	6.23655e+06	1.09093e+07	1.15338e+07	0.303249249063083	/
nodiff	Toosendanin	2.61942e+06	2.32526e+06	2.58103e+06	0.936282202632285	/
nodiff	Tozasertib	688177	893641	650043	0.677630396757723	/
nodiff	Trachelanthine	1.55644e+06	2.27971e+06	2.12259e+06	0.220633966809136	/
nodiff	Trans-4-(aminomethyl)cyclohexanecarboxylic acid	9.04157e+06	6.91356e+06	7.30751e+06	0.306537512606213	/
nodiff	Trans-traumatic acid	2.83342e+07	2.9308e+07	3.10436e+07	0.753474225719905	/
nodiff	Trans-zeatin	1.27473e+07	1.30955e+07	1.05966e+07	0.801524283532029	/
nodiff	Transfluthrin	1.66756e+08	1.29214e+08	1.17378e+08	0.207929549940052	/
nodiff	Triazophos	2.10215e+07	1.43467e+07	1.65137e+07	0.0708670008790875	/
nodiff	Trichlamide	5.23584e+06	4.16598e+06	4.34291e+06	0.365983435856639	/
nodiff	Triclabendazole	1.13279e+06	876284	722200	0.332832202198163	/
nodiff	Triethanolamine	1.03957e+07	9.26031e+06	7.01224e+06	0.266614140044168	/
nodiff	Triethyl citrate	366405	574442	621902	0.559755431893394	/
nodiff	Triflumuron	2.7836e+07	2.479e+07	2.94298e+07	0.77416384722375	/
nodiff	Trigonelline	5.67967e+07	8.70045e+07	1.02708e+08	0.892032354535915	/
nodiff	Trihexyphenidyl	8.76195e+06	1.53874e+07	1.16213e+07	0.57242980670236	/
nodiff	Trimethylamine n-oxide	2.1906e+08	2.03219e+08	3.00615e+08	0.631625292305116	/
nodiff	Trinexapac-ethyl	2.01779e+07	2.04833e+07	2.08381e+07	0.949158989203161	/
nodiff	Trioxsalen	1.24286e+06	1.1738e+06	1.26747e+06	0.485169239726958	/
nodiff	Urea, n-[4-[4-amino-1-(1-methylethyl)-1h-pyrazolo[3,4-d]pyrimidin-3-yl]phenyl]-n'-[3-(trifluoromethyl)phenyl]-	1.34036e+07	1.04544e+07	1.97635e+07	0.112876153351297	/
nodiff	Val-Pro-Arg	1.14382e+07	1.73725e+07	1.57426e+07	0.717379548448378	/
nodiff	Vasicinone	9.53942e+06	8.56759e+06	8.53737e+06	0.917036879667007	/
nodiff	Veratramine	7.90022e+06	1.00454e+07	9.1077e+06	0.76872989141765	/
nodiff	Vincamine	8.46433e+06	7.74557e+06	8.11288e+06	0.921674764443597	/
nodiff	Visnagin	1.38924e+07	1.09321e+07	1.1927e+07	0.320992569383693	/
nodiff	Xanthosine	591424	3.52475e+06	592334	0.508381394714606	/
nodiff	Xestospongin c	8.72937e+07	9.16779e+07	9.2406e+07	0.942261812271058	/
nodiff	Yangonin	3.84135e+07	3.73541e+07	4.65662e+07	0.716850393527582	/
nodiff	Z-ligustilide	5.15043e+06	6.21463e+06	5.98725e+06	0.479093178726866	/
nodiff	Zaleplon	438965	1.3383e+06	1.54728e+06	0.231078088076466	/
nodiff	Zanamivir	9.40783e+06	1.1311e+07	7.98814e+06	0.672465422238732	/
nodiff	Zearalenone	1.02305e+07	6.61988e+06	6.44939e+06	0.181073880155736	/
nodiff	Zerumbone	1.36633e+08	1.08364e+08	1.52042e+08	0.5094518711313	/
nodiff	Zingerone	5.63112e+06	6.18536e+06	4.45004e+06	0.395728792332657	/
nodiff	.beta.-cyano-l-alanine	1.05103e+08	1.24092e+08	1.31437e+08	0.261683840446691	/
nodiff	.beta.-tocotrienol	1.73474e+07	1.69577e+07	1.3929e+07	0.46195108931424	/
nodiff	(+)-.gamma.-tocopherol	1.03405e+07	2.22763e+07	1.93249e+07	0.244096482961642	/
nodiff	(+)-6-aminopenicillanic acid	3.63735e+07	3.37909e+07	3.76667e+07	0.766284480813371	/
nodiff	(+)-pinoresinol	6.72464e+07	9.00394e+06	2.59897e+07	0.177179597930978	/
nodiff	(1-acetyloxy-3-hydroxy-6,8a-dimethyl-7-oxo-3-propan-2-yl-2,3a,4,8-tetrahydro-1h-azulen-4-yl) 4-hydroxybenzoate	2.01725e+07	1.35817e+07	2.26209e+07	0.415754869566748	/
nodiff	(2-{[3-hydroxy-2-tetradecanamidooctadec-4-en-1-yl phosphonato]oxy}ethyl)trimethylazanium	4.34041e+07	5.13643e+07	6.12833e+07	0.412498736173312	/
nodiff	(2-aminoethoxy)[2-[docosa-4.7.10.13.16.19-hexaenoyloxy]-3-[octadeca-1.9-dien-1-yloxy]propoxy]phosphinic acid	4.78214e+07	4.34206e+07	7.30811e+07	0.0629064060540087	/
nodiff	(2-aminoethoxy)[3-[hexadec-1-en-1-yloxy]-2-[icosa-5.8.11.14-tetraenoyloxy]propoxy]phosphinic acid	8.59307e+08	6.64421e+08	7.95025e+08	0.53479695985902	/
nodiff	(2e,6e,12e)-18-(2,6-dioxopiperidin-4-yl)-9,11-dihydroxy-8-methoxy-10,12,14-trimethyl-15-oxooctadeca-2,6,12-trienoic acid	5.1414e+06	6.59042e+06	6.96996e+06	0.811688908127529	/
nodiff	(2r,3s,4as,7r,8r,8as)-2,3,4'-trihydroxy-4,4,7,8a-tetramethylspiro[2,3,4a,5,6,7-hexahydro-1h-naphthalene-8,2'-7,8-dihydro-3h-furo[2,3-e]isoindole]-6'-one	9.14709e+07	1.53298e+08	5.03922e+07	0.354769355663256	/
nodiff	(4e,8e)-10-(4-hydroxy-6-methoxy-7-methyl-3-oxo-1h-2-benzofuran-5-yl)-4,8-dimethyldeca-4,8-dienoic acid	1.23491e+08	1.25183e+08	9.07477e+07	0.702697587636776	/
nodiff	(6e)-8-methyl-6-nonenoic acid	4.62884e+07	4.68273e+07	2.13488e+07	0.087401860345465	/
nodiff	(9z,12e)-15,16-dihydroxyoctadeca-9,12-dienoic acid	1.97677e+07	3.11856e+07	2.60149e+07	0.253737405973643	/
nodiff	(e,2s,3r,4r,5s)-4-acetyloxy-2-amino-3,5,14-trihydroxyicos-6-enoic acid	4.73935e+06	6.68343e+06	4.31407e+06	0.340479986280708	/
nodiff	(r)-2-hydroxystearic acid	3.88349e+07	3.79611e+07	3.95377e+07	0.980487448995287	/
nodiff	(s)-perillic acid	1.17168e+08	9.51915e+07	8.21999e+07	0.636156369179742	/
nodiff	[(4e)-7-acetyloxy-6-hydroxy-2-methyl-10-oxo-2,3,6,7,8,9-hexahydrooxecin-3-yl] (e)-but-2-enoate	1.65307e+07	2.99274e+07	1.49679e+07	0.151044899169576	/
nodiff	[6]-gingerol	1.81485e+08	2.17966e+08	1.84867e+08	0.67941983292805	/
nodiff	[glu1] trh	3.79993e+07	2.26137e+07	2.21035e+07	0.342146041454946	/
nodiff	1-(1z-octadecenyl)-2-(4z,7z,10z,13z,16z,19z-docosahexaenoyl)-sn-glycero-3-phosphoethanolamine	1.51487e+07	1.47783e+07	1.35099e+07	0.901972916133576	/
nodiff	1-(1z-octadecenyl)-2-(5z,8z,11z,14z-eicosatetraenoyl)-sn-glycero-3-phosphoethanolamine	4.24324e+07	3.27206e+07	3.42845e+07	0.579886797602887	/
nodiff	1-aminocyclopropanecarboxylic acid	1.42698e+07	1.04342e+07	1.25125e+07	0.0962399796805871	/
nodiff	1-Hexadecanoyl-2-(9Z,12Z-octadecadienoyl)-sn-glycero-3-phosphoric acid	5.47308e+06	5.79577e+06	5.27687e+06	0.374832612460604	/
nodiff	1-hexadecanoyl-2-sn-glycero-3-phosphate	1.64761e+07	1.64257e+07	1.7618e+07	0.37598431215225	/
nodiff	1-hydroxy-2-naphthoic acid	4.56956e+06	7.64006e+08	2.80438e+08	0.570229800920233	/
nodiff	1-methylhydantoin	2.21982e+07	1.42978e+07	1.27485e+07	0.582055629659695	/
nodiff	1-naphthol	9.28874e+06	9.13881e+06	9.56846e+06	0.963495818399369	/
nodiff	1-o-(9z-octadecenyl)-sn-glycero-2,3-cyclic-phosphate	1.86018e+06	1.64003e+06	2.90492e+06	0.283393142206515	/
nodiff	1-o-octyl-2-o-(n-methylcarbamoyl)-sn-glyceryl-3-phosphorylcholine	2.85405e+06	7.58307e+06	1.08308e+07	0.0930580098485979	/
nodiff	1-octadecanoyl-sn-glycero-3-phospho-(1'-myo-inositol)	2.39963e+06	3.19133e+06	3.90523e+06	0.252895627882353	/
nodiff	1-palmitoyl-2-arachidonoyl-sn-glycero-3-phosphocholine	9.89606e+07	1.34245e+08	1.08715e+08	0.389778889475912	/
nodiff	1-palmitoyl-2-hydroxy-sn-glycero-3-phospho-(1'-rac-glycerol)	1.10256e+06	1.27402e+06	1.07537e+06	0.913767716142542	/
nodiff	1-palmitoyl-2-hydroxy-sn-glycero-3-phosphoethanolamine	9.15201e+07	1.03542e+08	7.48164e+07	0.0883002105890225	/
nodiff	1-Palmitoyl-2-oleoyl-phosphatidylglycerol	1.1785e+06	2.31648e+06	1.82699e+06	0.563048735100661	/
nodiff	1-stearoyl-2-hydroxy-sn-glycero-3-phosphate	6.9928e+06	6.91988e+06	7.35826e+06	0.899595916823418	/
nodiff	1-stearoyl-2-hydroxy-sn-glycero-3-phosphocholine	5.19636e+07	5.35499e+07	4.91316e+07	0.836909507620966	/
nodiff	1-stearoyl-2-linoleoyl-sn-glycero-3-phosphocholine	3.28842e+08	3.76741e+08	3.35378e+08	0.410663143978268	/
nodiff	1,2-dioleoyl-sn-glycero-3-phosphate	3.59255e+06	4.22378e+06	4.31509e+06	0.770551652544989	/
nodiff	1,2-dioleoyl-sn-glycero-3-phospho-(1'-myo-inositol-3',4'-bisphosphate)	3.65994e+07	4.07719e+07	4.1549e+07	0.928164178768405	/
nodiff	1,2-dipalmitoyl-sn-glycero-3-phosphoethanolamine	1.57014e+07	2.25309e+07	1.88377e+07	0.562074952239757	/
nodiff	1,2,3-benzenetriol	2.55125e+06	2.87005e+06	2.39819e+06	0.730860044664124	/
nodiff	1,3-Dimethyluric acid	1.09585e+08	1.4126e+08	1.21386e+08	0.659963641686552	/
nodiff	1,4-bis[(p-hydroxyphenethyl)amino]anthraquinone	303637	1.36651e+06	1.05369e+06	0.139014636982287	/
nodiff	1,4-butynediol	5.97473e+07	4.73041e+07	3.98451e+07	0.660354627046669	/
nodiff	1.alpha.-methyl-5.alpha.-androstan-3.alpha.-ol-17-one glucuronide	7.63931e+07	7.60902e+07	6.77161e+07	0.796160743155053	/
nodiff	10,12-tricosadiynoic acid	4.56538e+06	5.23339e+06	4.39115e+06	0.767516758878529	/
nodiff	11beta-hydroxyprogesterone	1.12083e+07	1.23448e+07	8.26416e+06	0.376538874624357	/
nodiff	12,13-dihydroxy-9z-octadecenoic acid	8.83883e+06	1.54257e+07	1.80554e+07	0.287372065231383	/
nodiff	12(13)-epoxy-9z-octadecenoic acid	5.2044e+07	4.45116e+07	4.70511e+07	0.486525124666619	/
nodiff	14,17,20,23,26,29-dotriacontahexaenoic acid, (14z,17z,20z,23z,26z,29z)-	5.04965e+08	4.46229e+08	4.5174e+08	0.844624544420496	/
nodiff	16-hydroxyhexadecanoic acid	4.09044e+07	3.68168e+07	3.31918e+07	0.857630141160409	/
nodiff	16,16-dimethylprostaglandin f2.alpha.	4.7564e+06	4.72616e+06	3.29335e+06	0.605229819128273	/
nodiff	16,19,22,25,28,31-tetratriacontahexaenoic acid, (all-z)-	6.76636e+07	5.66967e+07	6.53521e+07	0.763891528090687	/
nodiff	17-keto-4(z),7(z),10(z),13(z),15(e),19(z)-docosahexaenoic acid	1.80644e+07	1.51788e+07	7.38595e+06	0.621352165761475	/
nodiff	17,20-dimethylprostaglandin f1.alpha.	1.96092e+08	1.99381e+08	1.77367e+08	0.955486714131721	/
nodiff	18.beta.-glycyrrhetinic acid	6.25351e+07	6.06699e+07	9.11391e+07	0.717592510643081	/
nodiff	1h-indazole-1-pentanoic acid, 3-[[[1-(aminocarbonyl)-2-methylpropyl]amino]carbonyl]-	575501	587166	613275	0.956029745980994	/
nodiff	1h-indazole-1-pentanoic acid, 3-[[[1-(aminocarbonyl)-2,2-dimethylpropyl]amino]carbonyl]-	1.08799e+07	1.1487e+07	8.1934e+06	0.618529470609587	/
nodiff	1h-indole-3-propanoic acid	4.54928e+07	3.11915e+07	3.75769e+07	0.7451127152579	/
nodiff	2-(2-hydroxybut-3-en-2-yl)-3a,6,6,9a-tetramethyl-2,4,5,5a,7,8,9,9b-octahydro-1h-benzo[e][1]benzofuran-4,5-diol	5.7767e+07	9.62556e+07	8.16425e+07	0.0554332966221385	PR-1-CR-1
nodiff	2-aminoethylphosphonic acid	5.24473e+07	5.62631e+07	5.47004e+07	0.929430151525657	/
nodiff	2-arachidonoyl-1-stearoyl-sn-glycero-3-phosphoethanolamine	4.71909e+08	5.31136e+08	5.11597e+08	0.607819272196623	/
nodiff	2-benzothiazolsulfonic acid	2.0546e+07	1.64656e+07	1.49503e+07	0.575384373798768	/
nodiff	2-docosahexaenoyl-1-stearoyl-sn-glycero-3-phosphoethanolamine	2.255e+08	2.33076e+08	2.31864e+08	0.976873356120947	/
nodiff	2-hydroxy-3-isopropyl-6-methylbenzoic acid	4.1708e+07	4.26193e+07	3.61313e+07	0.928075260519721	/
nodiff	2-hydroxy-3-methylbutyric acid	5.45856e+07	7.98912e+07	5.19713e+07	0.330616273955955	/
nodiff	2-hydroxy-4-methoxy-3,5-bis(3-methylbut-2-enyl)-6-(2-phenylethyl)benzoic acid	2.05204e+06	3.4907e+06	1.90468e+06	0.490695230847582	/
nodiff	2-hydroxyanthraquinone	5.47517e+07	1.10186e+08	7.58314e+07	0.169044800680892	/
nodiff	2-hydroxymyristic acid	5.28574e+06	6.17497e+06	5.23038e+06	0.504068273238687	/
nodiff	2-keto-D-Gluconic acid	3.80216e+06	3.85978e+06	3.50861e+06	0.610419080264279	/
nodiff	2-mercaptoethanesulfonic acid	3.4529e+07	3.14126e+07	3.51391e+07	0.935120377709673	/
nodiff	2-naphthalenesulfonic acid	4.87069e+07	4.00523e+07	4.04429e+07	0.743715636797312	/
nodiff	2-Oxoadipic acid	1.59053e+08	1.55458e+08	1.3447e+08	0.164061620181962	/
nodiff	2-oxooctanoic acid	1.21347e+07	1.0003e+07	1.09156e+07	0.408425690531357	/
nodiff	2-pentanone, 5-[3-(4-hydroxybenzoyl)-1h-indol-1-yl]-	2.00885e+07	1.90187e+07	2.60823e+07	0.41333368905438	/
nodiff	2-phosphonoethylphosphonic acid	4.98003e+08	1.09316e+09	9.92439e+08	0.398020804444873	/
nodiff	2,3-dinor-8-isoprostaglandin-f2.alpha.	8.05032e+06	8.73984e+06	8.0662e+06	0.902751049408794	/
nodiff	2,4-diaminobenzenesulfonic acid	8.20933e+09	1.06176e+10	1.26269e+10	0.773931672252805	/
nodiff	2,4,6-trichlorophenol	5.13062e+08	7.08948e+08	5.94285e+08	0.541062279145273	/
nodiff	2,5-dimethoxy-2'-hydroxychalcone	8.09844e+06	1.6373e+07	6.88486e+06	0.470048282202196	/
nodiff	2,5-furandicarboxylic acid	3.85959e+07	6.73795e+07	8.5822e+07	0.205548029659529	/
nodiff	2,6-dihydroxybenzoic acid	3.18944e+07	3.11526e+07	7.4914e+07	0.137555026427635	/
nodiff	2'-chloro-2-hydroxy-5-methylbenzophenone	3.537e+07	6.89408e+07	1.62107e+08	0.377258962573368	/
nodiff	2s-amino-4-phosphonobutyric acid	9.29914e+06	6.40147e+06	5.61052e+06	0.305742020125469	/
nodiff	3-(cyclohexylamino)-2-hydroxy-1-propanesulfonic acid	2.72101e+06	3.1703e+06	2.57212e+06	0.793796098255611	/
nodiff	3-deacetylkhivorin	2.24889e+06	1.94969e+06	2.02302e+06	0.710586885624241	/
nodiff	3-dehydrocholic acid	5.40015e+06	4.458e+06	4.3477e+06	0.77937442587445	/
nodiff	3-dehydroepiandrosterone sulfate	1.10876e+10	7.45212e+09	8.37116e+09	0.269082617550449	/
nodiff	3-furancarboxylic acid, tetrahydro-4-methylene-2-octyl-5-oxo-, (2r,3s)-	1.55662e+07	1.92762e+07	1.3114e+07	0.327008123185851	/
nodiff	3-hydroxy-4-methoxycinnamic acid	6.2523e+07	2.82307e+08	1.48945e+08	0.328041957853327	/
nodiff	3-hydroxy-5,5,8a-trimethyl-3,4,4a,6,7,8-hexahydronaphthalene-2-carboxylic acid	2.46078e+07	2.6827e+07	1.91603e+07	0.447607443342741	/
nodiff	3-hydroxybutyric acid	1.872e+08	9.69149e+07	1.55274e+08	0.439417247987713	/
nodiff	3-Hydroxycapric acid	4.51678e+06	4.63379e+06	6.26971e+06	0.391326439792939	/
nodiff	3-hydroxydodecanoic acid	4.17234e+07	3.09669e+07	3.85871e+07	0.669282890063714	/
nodiff	3-hydroxymyristic acid	1.61025e+07	1.49667e+07	1.45192e+07	0.946051219980232	/
nodiff	3-hydroxyoctadecanoic acid	3.93549e+07	4.02308e+07	3.8494e+07	0.965074964818119	/
nodiff	3-hydroxyoctanoic acid	2.51608e+07	1.64915e+07	1.74472e+07	0.207318273650784	/
nodiff	3-hydroxyphenylacetic acid	2.27217e+08	3.40357e+08	3.93681e+08	0.715267673528717	/
nodiff	3-iodobenzoic acid	1.02789e+07	3.29692e+07	1.34706e+07	0.569527180596794	/
nodiff	3-methoxy-4-hydroxyphenylglycol sulfate	6.08651e+07	6.05035e+07	5.93089e+07	0.983717419403358	/
nodiff	3-methyl-2-oxopentanoate	1.02495e+10	9.54608e+09	1.07992e+10	0.79056744371749	/
nodiff	3-methylthiopropionate	4.75291e+07	4.9539e+07	5.28986e+07	0.631876666635683	/
nodiff	3-oxo-4-cholestenoic acid	4.49347e+06	4.6445e+06	5.62464e+06	0.753382166827229	/
nodiff	3-quinolinecarboxylic acid, 7,8-dichloro-1,4-dihydro-4-oxo-	2.07887e+06	2.32231e+06	965883	0.684609651695403	/
nodiff	3,4-dihydroxyacetophenone	9.87917e+06	1.47878e+07	1.74999e+07	0.159095417380611	/
nodiff	3,4-dihydroxycinnamic acid (l-alanine methyl ester) amide	2.78171e+07	3.57595e+07	4.14597e+07	0.493366788633819	/
nodiff	3,5-di-tert-butyl-4-hydroxybenzoic acid	7.11001e+07	7.34699e+07	5.16274e+07	0.694339556710924	/
nodiff	3,7-Dimethyluric acid	4.68584e+07	4.41441e+07	5.1106e+07	0.560404959389885	/
nodiff	3.beta.,7.alpha.-dihydroxy-5-cholestenoic acid	5.13079e+07	3.84968e+07	5.65758e+07	0.469948912440733	/
nodiff	3',4'-methylenedioxyorobol	2.65702e+08	2.58928e+08	2.63881e+08	0.913059123800755	/
nodiff	3',5'-cyclic inosine monophosphate	6.40438e+07	1.47509e+08	1.31186e+08	0.325116847249315	/
nodiff	4-(2-hydroxyethyl)piperazine-1-ethanesulfonic acid	1.82185e+10	1.67201e+10	1.86055e+10	0.815559384122004	/
nodiff	4-(butylamino)benzoic acid	3.22281e+07	4.10849e+07	3.35314e+07	0.87622828511504	/
nodiff	4-hexylresorcinol	2.18065e+07	1.55371e+07	1.06946e+07	0.207129563250618	/
nodiff	4-hydroxyisophthalic acid	2.75431e+07	3.155e+07	3.41053e+07	0.517251795396376	/
nodiff	4-hydroxyquinoline	4.49719e+07	7.47928e+07	7.78991e+07	0.543406517427633	/
nodiff	4-isoxazolepropanoic acid, .alpha.-amino-2,3-dihydro-5-methyl-3-oxo-	3.31743e+06	3.09127e+06	3.85738e+06	0.0715298624313554	/
nodiff	4-morpholinopropanesulfonic acid	603688	545393	383278	0.166797919210328	/
nodiff	4-pregnen-17.alpha., 20.beta.-diol-3-one-20-sulfate	1.49103e+08	1.059e+08	1.18751e+08	0.584766802278126	/
nodiff	4-pyridoxic acid	1.15575e+07	4.77859e+07	1.91125e+07	0.332132249741459	/
nodiff	4,4'-sulfonylbisphenol	1.08368e+07	9.51288e+06	8.82029e+06	0.691318810521039	/
nodiff	4,6-dinitro-o-cresol	1.16087e+08	1.32347e+08	1.27642e+08	0.721880884111425	/
nodiff	5-azauracil	1.25562e+07	1.52954e+07	1.88515e+07	0.250697482067327	/
nodiff	5-benzoyl-4-hydroxy-2-methoxybenzenesulfonic acid	2.84245e+07	2.01594e+07	2.28267e+07	0.200363165087107	/
nodiff	5-heptenoic acid, 7-[(1r,2r,3s,5s)-2-[(1e,3s)-3-(2,3-dihydro-1h-inden-2-yl)-3-hydroxy-1-propen-1-yl]-3-fluoro-5-hydroxycyclopentyl]-, (5z)-	6.76604e+06	1.72432e+07	8.47037e+06	0.423928799444319	/
nodiff	5-methoxyindoleacetate	2.76675e+06	4.12065e+06	9.79851e+06	0.605215935711393	/
nodiff	5,8,11,14-eicosatetraynoic acid	1.65185e+06	1.18332e+07	3.10484e+06	0.481242557636506	/
nodiff	5.alpha.-androstan-3.alpha.,17.beta.-diol-o-3-.beta.-glucuronic acid	9.26779e+06	6.72318e+06	7.77484e+06	0.371443947510743	/
nodiff	5'-carboxymeloxicam	4.71431e+06	3.85638e+06	2.48761e+06	0.0862096997935618	/
nodiff	5(s),14(r)-lipoxin b4	2.71435e+06	1.9556e+06	1.83154e+06	0.218543218686994	/
nodiff	5s,12r-dihydroxy-6z,8e,10e,14z-eicosatetraene-1,20-dioic acid	1.21511e+06	1.08638e+07	1.98083e+06	0.548794056676168	/
nodiff	6-hydroxymelatonin	3.10806e+08	2.64398e+08	2.96355e+08	0.511072717710532	/
nodiff	7-demethylsuberosin	8.40668e+06	6.91231e+06	5.49646e+06	0.431619591744542	/
nodiff	7-hydroxycoumarin	3.29952e+06	5.01816e+06	5.55185e+06	0.669510287098156	/
nodiff	7-methylguanine	5.6516e+08	5.18291e+08	5.82604e+08	0.718681617365972	/
nodiff	7.alpha.-hydroxy-3-oxo-4-cholestenoic acid	1.16246e+08	1.12657e+08	1.06098e+08	0.910385457639561	/
nodiff	7.alpha.,17.alpha.-dimethyl-5.beta.-androstane-3.alpha.,17.beta.-diol glucuronide	4.75421e+07	7.00207e+07	5.15837e+07	0.468017745098163	/
nodiff	8-bromoadenosine-cyclic-monothiophosphate	1.51382e+07	1.78682e+07	1.86e+07	0.642268894204103	/
nodiff	8-chlro-1-tetrahydronorharmanone	5.13275e+06	4.71603e+06	5.27743e+06	0.308570954838937	/
nodiff	8,11-tridecadienoic acid, 13-(3-pentyl-2-oxiranyl)-, (8z,11z)-	3.12372e+07	4.83647e+07	4.81488e+07	0.332340914010809	/
nodiff	8phic8spc	9.2134e+06	6.32249e+06	6.46479e+06	0.639640152580198	/
nodiff	9-deoxy-9-methylene-16,16-dimethylprostaglandin e2	9.26816e+06	9.31913e+06	9.08722e+06	0.988148030223786	/
nodiff	9-phenanthrol	2.26167e+07	1.85312e+07	2.27843e+07	0.263407054340804	/
nodiff	9,11-methane-epoxyprostaglandin f1.alpha.	7.75958e+06	8.27142e+06	5.18304e+06	0.207836053241885	/
nodiff	9cl-pf3ons (9-chlorohexadecafluoro-3-oxanonane-1-sulfonate) (major component of f-53b)	2.53002e+07	2.41249e+07	1.96812e+07	0.736301993780678	/
nodiff	Acetaminophen sulfate	1.04671e+07	3.75274e+07	3.3676e+07	0.739784032254168	/
nodiff	Acetol	1.74744e+07	2.0891e+07	1.8912e+07	0.438324669847337	/
nodiff	Acetylglycine	1.09344e+07	1.40009e+07	1.54382e+07	0.417213447902467	/
nodiff	Adenine	7.18221e+06	3.38132e+07	1.78283e+07	0.321565014019057	/
nodiff	Adipic acid	2.85605e+07	2.23141e+07	2.78873e+07	0.342581559115957	/
nodiff	Alisol a 24-acetate	3.21025e+06	1.5982e+07	1.64661e+07	0.327945021480249	/
nodiff	All-trans-4-ketoretinoic acid	8.08737e+07	4.71981e+07	9.73324e+07	0.390524251341614	/
nodiff	Alpha-ketoisovaleric acid	1.26763e+09	1.18227e+09	1.17105e+09	0.882908716765905	/
nodiff	alpha-Tocopherol (Vitamin E)	7.28708e+07	8.86247e+07	8.67998e+07	0.801991319911065	/
nodiff	Amastatin	4.76416e+07	4.70165e+07	3.44001e+07	0.863816592952303	/
nodiff	Antipain	3.73719e+06	1.20606e+07	8.63421e+06	0.121591547060584	/
nodiff	Arachidonic acid (peroxide free)	1.54036e+09	1.42406e+09	1.20996e+09	0.400606952844891	/
nodiff	Artesunate	1.10221e+09	7.3184e+08	1.57228e+09	0.297241095682504	/
nodiff	Asiatic acid	1.3778e+07	3.34174e+07	3.09715e+07	0.642784960968435	/
nodiff	Asn-Gly	1.55443e+06	3.08177e+06	2.77418e+06	0.395169803473454	/
nodiff	Asp-Asn	4.1542e+08	3.41289e+08	2.40944e+08	0.616740420281317	/
nodiff	Asp-His	1.33452e+07	9.59229e+06	1.1577e+07	0.089738491389281	/
nodiff	Asp-Trp	2.18622e+06	2.20631e+06	1.77473e+06	0.756571221954659	/
nodiff	Atorvastatin	4.4971e+07	3.78654e+07	3.54528e+07	0.455062722221975	/
nodiff	Aurapten	2.16326e+06	1.86436e+06	2.10691e+06	0.720466698872137	/
nodiff	Azelaic acid	1.85712e+06	1.91994e+06	1.6784e+06	0.320020997072945	/
nodiff	Behenic acid	2.70753e+07	1.7662e+07	1.96074e+07	0.532504751303928	/
nodiff	Benzoic acid	5.23215e+06	5.14492e+06	5.25551e+06	0.961383720936325	/
nodiff	Bergaptol	2.96215e+07	1.74646e+08	1.03319e+09	0.3094850745441	/
nodiff	Beta-elemonic acid	1.50227e+07	1.5052e+07	1.98623e+07	0.57003286793345	/
nodiff	Biphenylindanone a	1.46743e+07	1.6231e+07	1.82321e+07	0.825213507317283	/
nodiff	Bisphenol af	9.73657e+07	1.01137e+08	1.11996e+08	0.955438029028709	/
nodiff	Calciferol	2.54581e+07	2.44171e+07	2.08949e+07	0.543723501080278	/
nodiff	Capric acid	4.67929e+07	3.94362e+07	3.19928e+07	0.332947126504196	/
nodiff	Celastrol	8.83757e+06	7.83895e+06	6.725e+06	0.443345800922197	/
nodiff	Chenodeoxycholic acid 24-acyl-.beta.-d-glucuronide	368426	1.26273e+06	1.37784e+06	0.448548495202348	/
nodiff	Cholesterol 3-sulfate	7.44208e+06	9.66625e+06	6.97256e+06	0.219657840774014	/
nodiff	Cholesteryl sulfate	9.95723e+08	8.7578e+08	9.37255e+08	0.858863313405938	/
nodiff	Cholic acid	3.66107e+06	6.69318e+06	8.38029e+06	0.645171026415448	/
nodiff	Chorismic acid	1.39654e+08	1.72623e+08	1.23595e+08	0.484835730802425	/
nodiff	Chymostatin	1.26315e+06	982907	2.08442e+06	0.270043462138107	/
nodiff	Cis-.delta.2-11-methyldodecenoic acid	1.0232e+07	2.00617e+07	9.36388e+06	0.455910186017378	/
nodiff	Cis-4,7,10,13,16,19-docosahexaenoic acid	1.41159e+09	1.00077e+09	1.19509e+09	0.57947011440614	/
nodiff	Cis-7,10,13,16-docosatetraenoic acid	1.7494e+08	1.63647e+08	1.82949e+08	0.904618102330255	/
nodiff	Cis-aconitate	4.14187e+07	3.75974e+07	4.91435e+07	0.258234614829135	/
nodiff	Cis,cis-muconic acid	1.47802e+10	1.33556e+10	1.28277e+10	0.155379258251816	/
nodiff	Citraconic acid	4.19043e+07	3.90797e+07	4.9235e+07	0.28590799858924	/
nodiff	Citrate	2.33915e+08	3.31585e+08	4.51454e+08	0.256493886316178	/
nodiff	Coniferyl aldehyde	1.0808e+07	1.52359e+07	2.04101e+07	0.341723067269154	/
nodiff	Cyclohexanesulfamic acid	9.93609e+08	5.52163e+06	1.50104e+07	0.228803446211899	/
nodiff	Cys-Cys	1.54087e+10	1.55494e+10	1.56328e+10	0.923279670871684	/
nodiff	Cys-Gln	4.4802e+07	5.71605e+07	3.8417e+07	0.15694800255139	/
nodiff	Cytidine	1.06714e+07	1.30021e+07	1.02542e+07	0.236060368553037	/
nodiff	D-2-aminobutyric acid	3.60094e+07	2.63083e+07	2.80691e+07	0.310560238053372	/
nodiff	D-2-phosphoglyceric acid	1.09687e+06	1.24954e+06	1.01821e+06	0.688248238838009	/
nodiff	D-allose	9.08125e+07	9.45291e+07	7.7835e+07	0.872661858880427	/
nodiff	D-galacturonic acid	2.4312e+09	2.34642e+09	2.67255e+09	0.691874177483521	/
nodiff	D-glucarate	2.23057e+07	1.52567e+07	1.42403e+07	0.101960078200234	/
nodiff	D-gluconate	4.08607e+07	4.54591e+07	4.59837e+07	0.857886813789601	/
nodiff	D-Glucono-1,5-lactone	5.02586e+07	9.91431e+07	9.62407e+07	0.2878699220024	/
nodiff	D-glucosamine 1-phosphate	9.51268e+06	6.04667e+07	6.37242e+06	0.522228973434842	/
nodiff	D-glucuronic acid	4.45953e+07	3.50276e+07	3.96308e+07	0.780109529538082	/
nodiff	D-glutamine	5.57543e+08	3.93582e+08	4.00409e+08	0.229179368130137	/
nodiff	D-Mannose	4.77248e+07	3.08558e+07	6.66006e+06	0.444446234669015	/
nodiff	D-myo-inositol-3,4,5,6-tetraphosphate	2.08443e+08	1.90359e+08	1.59671e+08	0.839157944357276	/
nodiff	D-Quinovose	7.3853e+07	4.94293e+07	4.08902e+07	0.0754602701838848	/
nodiff	D-ribose	1.58268e+08	1.87281e+08	2.20136e+08	0.314285373698144	/
nodiff	D-saccharic acid 1,4-lactone	8.91302e+06	1.0875e+07	1.29272e+07	0.478512651102051	/
nodiff	D-turanose	1.61244e+07	2.26882e+07	2.57699e+07	0.748781233256289	/
nodiff	Daidzein 4'-sulfate	1.91571e+07	4.10514e+07	1.32143e+08	0.398524468567572	/
nodiff	Daidzin	7.87966e+06	2.95631e+07	3.64568e+07	0.246381712926587	/
nodiff	Datiscetin	1.3018e+07	1.2148e+07	1.24452e+07	0.912777547568189	/
nodiff	Dauricine	6.43235e+07	5.59261e+07	5.70574e+07	0.444996204334702	/
nodiff	Demethylbellidifolin	6.74549e+08	1.41633e+09	1.21625e+09	0.235731408651627	/
nodiff	Deoxycholic acid	2.42988e+08	2.44498e+08	1.72376e+08	0.271492533650014	/
nodiff	Deoxyguanosine	8.12025e+07	5.9107e+07	6.4627e+07	0.187644574716863	/
nodiff	Deoxyinosine	2.93729e+08	2.11287e+08	2.53232e+08	0.0873292997974597	/
nodiff	Deoxythymidine 5'-phosphate (dTMP)	4.45624e+07	1.12174e+08	5.10343e+07	0.655595548208382	/
nodiff	Desmethylverapamil	1.64994e+06	1.38917e+06	1.30141e+06	0.854518840843135	/
nodiff	Diazoxide	1.25672e+07	1.15534e+07	1.14808e+07	0.356678760467336	/
nodiff	Difenacoum	6.68702e+06	6.51098e+06	1.03284e+07	0.403998949837818	/
nodiff	Dihydrofolic acid	8.69613e+06	7.82859e+06	8.40468e+06	0.977562933276635	/
nodiff	Dimethylbenzimidazole	2.0011e+08	1.89085e+08	2.10164e+08	0.155607176746847	/
nodiff	Dinoseb	3.44825e+08	2.61275e+08	2.93786e+08	0.147062789535703	/
nodiff	Dinoterb	8.25666e+06	1.15663e+07	5.88175e+06	0.0838639093344309	/
nodiff	Dl-3,4-dihydroxyphenyl glycol	3.27677e+07	2.34062e+07	2.77964e+07	0.723458732147015	/
nodiff	Dl-a-hydroxybutyric acid	2.64287e+08	1.6282e+08	1.97393e+08	0.318995924933251	/
nodiff	Dl-lactate	3.07034e+09	4.55922e+09	2.76427e+09	0.118018470720532	/
nodiff	DL-phenylalanine	1.71552e+08	1.61322e+08	1.56221e+08	0.83266049096398	/
nodiff	DL-serine	7.23369e+07	6.68923e+07	7.37854e+07	0.878529586235769	/
nodiff	DL-tryptophan	6.50444e+07	5.84176e+07	6.1383e+07	0.783943718455199	/
nodiff	Dodecanoic acid	1.74036e+08	1.51912e+08	1.41335e+08	0.429434930068815	/
nodiff	Dodecyl phosphate	1.74685e+06	1.53388e+06	1.76475e+06	0.541229971571143	/
nodiff	Dopamine	3.75062e+07	2.77526e+07	2.99679e+07	0.22080864598731	/
nodiff	Eicosenoic acid	2.66817e+08	1.65064e+08	2.54599e+08	0.210294984324508	/
nodiff	Embelin	1.50149e+08	1.62161e+08	1.42038e+08	0.766629587833013	/
nodiff	Enterostatin human	3.01653e+07	3.16827e+07	2.88797e+07	0.82394419242982	/
nodiff	Erdosteine thioacid	2.08799e+09	3.92423e+09	5.89598e+09	0.0655876444512721	/
nodiff	Estrone glucuronide	3.12534e+07	2.85296e+07	3.32094e+07	0.938299849384802	/
nodiff	Ethyl laurate	1.97868e+07	1.92586e+07	1.89423e+07	0.953060940753365	/
nodiff	Ethylenediaminetetraacetic acid	1.25661e+10	1.08649e+10	1.21127e+10	0.563491742139913	/
nodiff	Etidronic acid	8.9804e+08	5.92744e+08	4.70015e+08	0.831662171665702	/
nodiff	Etodolac	1.46745e+08	1.24159e+08	1.30388e+08	0.839960140205485	/
nodiff	Fa 12:1+1o	1.9754e+07	3.7355e+07	1.99993e+07	0.297726531203499	/
nodiff	Fa 16:0-d3	6.50954e+06	8.15235e+06	9.15315e+06	0.193458371131064	/
nodiff	Fa 18:2+2o	4.71341e+07	3.3001e+07	3.03463e+07	0.0936272537712035	/
nodiff	Farnesyl pyrophosphate	5.64148e+06	3.143e+06	3.74028e+06	0.132984917785283	/
nodiff	Fenhexamid	2.13963e+06	1.77415e+06	1.73286e+06	0.436630497140365	/
nodiff	Fenoxaprop	3.96377e+07	4.73445e+07	5.39233e+07	0.615645407525021	/
nodiff	Gatifloxacin	1.06866e+07	6.43442e+07	1.27557e+08	0.418748483583287	/
nodiff	Geranyl diphosphate	1.54671e+09	1.01457e+09	1.37667e+09	0.480251626195512	/
nodiff	Ginkgetin	139929	1.81668e+06	226548	0.497991870397696	/
nodiff	Gln-glu	2.9818e+07	2.32927e+07	2.1984e+07	0.220817853508761	/
nodiff	Gly-His-Lys	9.82735e+08	9.41888e+08	8.71928e+08	0.491005862588645	/
nodiff	Glyceric acid	1.0153e+07	1.86059e+07	1.5656e+07	0.388278495899975	/
nodiff	Glycerol	1.1082e+07	1.00391e+07	1.06943e+07	0.539241666762644	/
nodiff	Glycerophosphate(2)	7.39992e+06	2.64809e+07	7.9865e+06	0.452838153087739	/
nodiff	Glycine	1.20405e+07	9.88316e+06	1.50713e+07	0.297797539275508	/
nodiff	Glycochenodeoxycholate	1.28521e+08	1.44578e+08	1.45475e+08	0.959778694354654	/
nodiff	Glycocholic acid	6.22381e+07	5.68882e+07	5.75302e+07	0.787319389448469	/
nodiff	Glycodeoxycholic acid	898892	1.51136e+06	472799	0.401928536365925	/
nodiff	Glycolate	5.97063e+07	5.75265e+07	5.52949e+07	0.747563810215362	/
nodiff	Glyphosine	469134	665540	551501	0.609224613459142	/
nodiff	Guanidinoethyl sulfonate	3.78502e+06	5.32774e+06	5.69084e+06	0.175485045954874	/
nodiff	Guanidinosuccinic acid	2.35749e+07	1.31069e+07	1.88591e+07	0.233098305773098	/
nodiff	Harmine	9.33552e+06	8.20123e+06	9.58199e+06	0.920307907144599	/
nodiff	Heptadecanoic acid	1.21187e+08	1.28255e+08	1.2264e+08	0.95764871074582	/
nodiff	Hexacosanoic acid	5.4182e+07	3.04111e+07	4.12462e+07	0.340933031931167	/
nodiff	Hexadecanedioic acid	4.1035e+06	5.98484e+06	4.25464e+06	0.316337601592703	/
nodiff	Homocitrate	1.19472e+07	8.53533e+06	8.99082e+06	0.136994125058408	/
nodiff	Homogentisic acid	2.87938e+06	2.36933e+06	1.92087e+06	0.82937487927473	/
nodiff	Hydrocinnamic acid	6.46484e+07	1.22151e+08	1.91104e+08	0.595632067544981	/
nodiff	Hydroquinidine	1.24678e+09	1.30672e+09	1.10367e+09	0.383210759021709	/
nodiff	Hymeglusin	1.25963e+06	1.49544e+06	1.15004e+06	0.806239388075316	/
nodiff	Imazosulfuron	9.78485e+06	1.20985e+07	9.96862e+06	0.606813315440722	/
nodiff	Indole	3.84895e+08	3.34169e+08	3.47981e+08	0.693686754155383	/
nodiff	Indoleacetic acid	1.96877e+06	5.37901e+06	5.76684e+06	0.406248417163792	/
nodiff	Indoleacrylic acid	1.17382e+07	1.14926e+07	9.12791e+06	0.823945041842908	/
nodiff	Indolelactic acid	5.15589e+07	4.77787e+07	4.80999e+07	0.848121974588157	/
nodiff	Indoxyl sulfate	2.86161e+09	5.16822e+09	5.8359e+09	0.397003380938778	/
nodiff	Inosine	2.32174e+08	2.19416e+08	2.25434e+08	0.897761655568663	/
nodiff	Inosine 5'-diphosphate	2.07798e+07	1.87023e+07	1.89745e+07	0.840741295150953	/
nodiff	Inosine 5'-monophosphate	2.23087e+07	3.76996e+07	3.08642e+07	0.290109992928452	/
nodiff	Irbesartan	8.53214e+07	1.36054e+08	1.39193e+08	0.663283364192575	/
nodiff	Isocitric acid	2.12911e+09	6.54458e+09	5.44556e+09	0.257358252955464	/
nodiff	Isodeoxycholic acid	5.51826e+06	9.53996e+06	6.01195e+06	0.351853405798706	/
nodiff	Isofraxidin	3.05823e+07	2.34529e+07	2.72816e+07	0.22759366904272	/
nodiff	Isogentisin	2.81455e+07	7.54353e+07	4.03261e+07	0.638395148827645	/
nodiff	Isoguvacine	2.50105e+08	2.34495e+08	2.51237e+08	0.105778357987378	/
nodiff	Isoleucine	3.31579e+08	3.43011e+08	3.00019e+08	0.689164972646692	/
nodiff	Isoliquiritin	2.8185e+08	5.2532e+08	7.65899e+08	0.0581364381679036	SD-1-CR-1
nodiff	Isovaleric acid	1.36574e+08	1.08496e+08	1.12767e+08	0.46889284859168	/
nodiff	Itaconic acid	1.14053e+07	1.74167e+07	9.9079e+06	0.0988565482258166	/
nodiff	Kojic acid	2.59976e+08	2.44271e+08	2.73762e+08	0.697617724028978	/
nodiff	L-(+)-erythrulose	2.11092e+08	1.99473e+08	2.16883e+08	0.966734656679586	/
nodiff	L-(+)-lactic acid	2.03725e+08	1.77658e+08	1.47126e+08	0.205919096690779	/
nodiff	L-alaninamide, n-[2-[2-(hydroxyamino)-2-oxoethyl]-4-methyl-1-oxopentyl]-3-(2-naphthalenyl)-l-alanyl-	7.93981e+07	1.05104e+08	1.44211e+08	0.668237327834954	/
nodiff	L-aspartic acid	2.56235e+06	2.52896e+06	2.70797e+06	0.341126979227429	/
nodiff	L-citrulline	220717	4.45034e+06	6.80709e+06	0.352736521850235	/
nodiff	L-glutathione, reduced	1.55694e+07	1.42707e+07	1.45558e+07	0.723377527211538	/
nodiff	L-gulono-1,4-lactone	4.2598e+08	3.8684e+08	4.02561e+08	0.905545571597324	/
nodiff	L-homocitrulline	2.79743e+07	4.04563e+07	3.03227e+07	0.804646321840517	/
nodiff	L-leucine, n-acetyl	7.83006e+06	8.59317e+06	8.70001e+06	0.811568204553088	/
nodiff	L-pyroglutamic acid	7.09304e+08	7.30023e+08	6.07477e+08	0.29585033248743	/
nodiff	Lanosterol	2.70004e+08	2.08444e+08	2.1775e+08	0.359716625299842	/
nodiff	Leukotriene b3	1.01448e+07	1.52047e+07	1.04128e+07	0.437971142581002	/
nodiff	Leukotriene b4	1.96481e+07	1.80203e+07	1.5484e+07	0.524441434015995	/
nodiff	Leukotriene f4	1.5763e+07	4.20126e+07	5.1985e+06	0.229465513471071	/
nodiff	Lichesterinic acid	2.28048e+06	3.51046e+06	2.18083e+06	0.571643342356041	/
nodiff	Limaprost	4.65178e+07	5.30533e+07	4.91709e+07	0.695533656351761	/
nodiff	Linoleic acid	9.56639e+09	9.05483e+09	9.17171e+09	0.964842854320463	/
nodiff	Linoleoylglycine	3.87859e+07	3.8052e+07	4.57856e+07	0.441079132033444	/
nodiff	Lithocholic acid	6.10021e+06	8.07606e+06	8.62524e+06	0.893402220111626	/
nodiff	Lithocholylglycine	2.31887e+06	2.07879e+06	3.95986e+06	0.719612693857878	/
nodiff	Lonidamine	213035	160896	176088	0.575618006310843	/
nodiff	Loureirin a	6.77582e+06	7.49211e+06	4.40118e+06	0.230105392317149	/
nodiff	Loxistatin acid	714971	865011	1.02623e+06	0.731233089513095	/
nodiff	Lpe 18:2	1.42941e+08	1.37871e+08	8.86043e+07	0.153838628474999	/
nodiff	Lupulone	3.325e+07	3.86847e+07	2.48884e+07	0.137799074872856	/
nodiff	Magnolol	3.28792e+08	3.41025e+08	2.4836e+08	0.160738924367033	/
nodiff	Melibiose	4.58137e+06	3.28085e+06	3.64169e+06	0.100027875453283	/
nodiff	Menthyl salicylate	7.35654e+06	1.44994e+07	6.81004e+06	0.397913054746523	/
nodiff	Mestranol	8.29759e+07	7.62764e+07	5.46721e+07	0.188289650465312	/
nodiff	Methanone, [6-hydroxy-1-[2-(4-morpholinyl)ethyl]-1h-indol-3-yl]-1-naphthalenyl-	1.51909e+07	5.26863e+07	3.1757e+07	0.353140038669329	/
nodiff	Methyl hexadecanoate	3.17042e+07	1.60317e+07	2.01211e+07	0.371807457623528	/
nodiff	Methylphosphonic acid	5.52744e+08	5.99403e+08	5.94571e+08	0.528241413337847	/
nodiff	Methylphosphonothioic acid o-ethyl ester	5.32106e+06	6.87362e+06	3.92961e+06	0.28474259202482	/
nodiff	Metoprolol acid	700736	914840	1.05122e+06	0.787527450252717	/
nodiff	Mevalonic acid 5-pyrophosphate	1.122e+06	991931	1.04251e+06	0.81700512565429	/
nodiff	Mitoxantrone	2.08173e+07	3.38123e+07	7.71691e+07	0.188429884479191	/
nodiff	Mitragynine	1.80391e+09	1.20578e+09	1.32745e+09	0.540072746504188	/
nodiff	Morin	2.77155e+07	2.34868e+07	2.69154e+07	0.480587794413965	/
nodiff	Myo-inositol	5.23902e+07	3.0272e+07	3.12861e+07	0.217935294476306	/
nodiff	Myristic acid	5.00032e+08	4.5425e+08	4.32282e+08	0.686127817947895	/
nodiff	N-Acetyl-D-Glucosamine 6-Phosphate	4.0325e+06	6.03806e+06	5.22227e+06	0.419860374116611	/
nodiff	N-acetyl-l-glutamate	5.29547e+07	6.34664e+07	7.7092e+07	0.410089949125587	/
nodiff	N-acetyl-l-methionine	6.17561e+06	5.95779e+06	6.11017e+06	0.976827075782135	/
nodiff	N-acetyl-l-phenylalanine	6.11727e+06	6.81078e+06	7.16115e+06	0.673707738413442	/
nodiff	N-Acetyl-L-tyrosine	4.9638e+06	3.80112e+06	4.85177e+06	0.629784646105776	/
nodiff	N-acetylglutamine	1.3366e+07	1.38279e+07	1.39542e+07	0.971815769792253	/
nodiff	N-arachidonoyldopamine	3.73435e+06	3.18625e+06	4.27441e+06	0.384310551329479	/
nodiff	N-docosanoyltaurine	5.75104e+06	6.83861e+06	6.4385e+06	0.815349834612589	/
nodiff	N-oleoylglycine	3.29146e+06	3.23432e+06	3.3407e+06	0.994209270831346	/
nodiff	N.alpha.-(tert-butoxycarbonyl)-l-aspartic acid	1.4265e+08	1.85581e+08	1.65319e+08	0.728784877076491	/
nodiff	N.omega.-hydroxy-nor-l-arginine	2.0057e+08	1.86608e+08	1.94422e+08	0.777723834811487	/
nodiff	N5-(1-iminoethyl)-l-ornithine	1.71298e+07	1.6793e+07	1.95933e+07	0.18929360153881	/
nodiff	N6-methyl-l-lysine	2.42173e+07	2.1071e+07	2.20762e+07	0.722597769857813	/
nodiff	Naltrindole	7.17778e+08	4.76297e+08	7.86296e+08	0.666857034864066	/
nodiff	Nicotinate d-ribonucleotide	4.68847e+06	3.90907e+06	9.84862e+06	0.470887154041538	/
nodiff	Nitrilotriacetic acid	1.0757e+06	1.22859e+06	1.25893e+06	0.542808296307582	/
nodiff	Nonanoic acid	1.14688e+07	1.15087e+07	1.15565e+07	0.996839159617584	/
nodiff	Norfloxacin	3.73897e+07	1.95235e+07	2.49254e+07	0.768919696361961	/
nodiff	Norharmane	3.81187e+07	3.17822e+07	2.88315e+07	0.0966722196507793	/
nodiff	O-phosphotyrosine	5.3619e+06	7.07434e+06	7.05922e+06	0.508510595174362	/
nodiff	Octadecanoic acid	2.75272e+08	5.84275e+08	5.67091e+08	0.157631474470962	/
nodiff	Octanoic acid	1.88076e+07	1.71644e+07	1.68494e+07	0.761516450198301	/
nodiff	Oleanolic acid	7.74489e+06	5.34958e+06	4.96572e+06	0.188235512824453	/
nodiff	Oleic acid	2.10458e+10	1.19377e+10	1.55594e+10	0.231339241655009	/
nodiff	Oleoside 11-methyl ester	562598	834583	562566	0.385529016982641	/
nodiff	Orcinol	3.98562e+08	4.45058e+08	3.47114e+08	0.494995199120138	/
nodiff	Ostruthin	3.67122e+08	4.19901e+08	3.36616e+08	0.309745272583624	/
nodiff	Palmitic acid	9.6885e+09	8.41841e+09	8.933e+09	0.494134911520528	/
nodiff	Pantothenol	3.9127e+07	1.89443e+08	3.50516e+07	0.468688325219938	/
nodiff	Pc 34:2	7.47017e+08	7.87725e+08	7.54033e+08	0.465382209610863	/
nodiff	Pc 36:2	2.30946e+08	2.24327e+08	1.9e+08	0.714189532307721	/
nodiff	Pc 36:4	6.66665e+08	6.1086e+08	6.75622e+08	0.506631192912908	/
nodiff	Pc 38:3	8.28657e+07	9.58792e+07	1.04447e+08	0.49885006953629	/
nodiff	Pc 38:4	3.60808e+08	3.36828e+08	3.56516e+08	0.842578419190202	/
nodiff	Pc 38:6	3.17017e+08	2.79796e+08	2.96434e+08	0.590420862477999	/
nodiff	Pc 40:6	9.72011e+07	9.40975e+07	1.05671e+08	0.741876478305439	/
nodiff	Pe 34:2	8.19166e+07	1.22591e+08	1.15693e+08	0.430008365907733	/
nodiff	Pe 36:2	1.67254e+09	1.42858e+09	1.40894e+09	0.260617395465105	/
nodiff	Pe 36:4	8.17281e+07	1.27492e+08	1.0342e+08	0.14161818154103	/
nodiff	Pe 38:6	1.70381e+08	2.50767e+08	1.97266e+08	0.379476645891589	/
nodiff	Pe 39:6	2.14971e+06	2.72268e+06	3.05668e+06	0.7054588822877	/
nodiff	Pe 40:4	1.46938e+08	1.43594e+08	1.65991e+08	0.517381719105432	/
nodiff	Pe(16:0/19,20-epdpe)	1.7425e+06	3.14015e+06	3.75376e+06	0.118347290880406	/
nodiff	Pe(16:0e/10-hdohe)	2.73083e+06	2.21447e+06	2.41296e+06	0.744974676390176	/
nodiff	Pe(16:1e/14-hdohe)	3.28893e+06	3.28811e+06	2.89868e+06	0.860052670584903	/
nodiff	Pentadecanoic acid	7.23431e+07	6.57531e+07	6.0871e+07	0.554430880608584	/
nodiff	Perfluorooctanoic acid	4.73936e+07	6.73464e+07	3.80638e+07	0.644780473564812	/
nodiff	Pg 34:2	2.88308e+06	4.57817e+06	3.32407e+06	0.662314106314919	/
nodiff	Pg 36:2	5.41311e+06	6.81062e+06	7.77668e+06	0.80633746448289	/
nodiff	Pg 36:3	1.9122e+06	2.52066e+06	2.31942e+06	0.789849071186421	/
nodiff	Phe-phe	1.95435e+06	1.19035e+08	2.06764e+06	0.497595342408462	/
nodiff	Phenol	1.54036e+08	4.93634e+08	4.15451e+08	0.24020396514009	/
nodiff	Phenylacetyl-l-glutamine	1.20355e+07	4.47713e+07	3.26542e+07	0.334473990645637	/
nodiff	Phenylbenzimidazolesulfonic acid	1.0743e+07	6.38873e+06	2.87393e+07	0.474191017290083	/
nodiff	Phenylphosphonic acid	8.20308e+06	4.47177e+07	8.37883e+06	0.507651113298467	/
nodiff	Philanthotoxin 74	4.65701e+07	3.76492e+07	3.84346e+07	0.433927441340038	/
nodiff	Phloretin	7.3399e+07	3.73735e+07	1.25975e+08	0.426047660324604	/
nodiff	Phosphatidylcholine lyso alkyl 16:0	1.90546e+07	1.87072e+07	1.76084e+07	0.909640191714133	/
nodiff	Phosphoric acid	2.31801e+08	2.41951e+08	2.62089e+08	0.506712241911648	/
nodiff	Phosphoserine	1.31697e+07	1.56586e+07	9.0148e+06	0.231410513813598	/
nodiff	Phytanic acid	9.53241e+07	9.08486e+07	7.60501e+07	0.447403724412128	/
nodiff	Pi 34:2	4.53581e+06	8.76612e+06	6.89884e+06	0.147002257000463	/
nodiff	Pi 36:2	6.97532e+06	1.12935e+07	1.02898e+07	0.450575015951858	/
nodiff	Pi 36:4	5.33354e+06	9.568e+06	8.25866e+06	0.221586275615591	/
nodiff	Pi 38:4	3.24456e+07	4.12241e+07	4.48842e+07	0.521676491712491	/
nodiff	Pi 38:5	1.99357e+07	3.01163e+07	3.0576e+07	0.460680431162738	/
nodiff	Pregnenolone sulfate	3.94361e+08	1.95268e+08	2.33126e+08	0.302470407940357	/
nodiff	Probucol	8.39063e+06	1.56679e+07	8.21592e+06	0.374569057443493	/
nodiff	Progesterone	9.02449e+06	9.01649e+06	7.25369e+06	0.468857961708267	/
nodiff	Propanoic acid	1.02707e+07	1.27333e+07	1.19603e+07	0.667171749958977	/
nodiff	Propanoic acid, 3-[[[2-[(aminoiminomethyl)amino]-4-thiazolyl]methyl]thio]-	8.19756e+07	4.28871e+08	2.68238e+08	0.422892793272197	/
nodiff	Propionic acid	2.35873e+07	1.67237e+07	2.1239e+07	0.265591741712059	/
nodiff	Propofol .beta.-d-glucuronide	967878	869731	72045.5	0.292516650700789	/
nodiff	Propylpyrazoletriol	2.67772e+08	2.02485e+08	3.14038e+08	0.226176649236382	/
nodiff	Prostaglandin f1.alpha.	5.13665e+06	4.4006e+06	4.40972e+06	0.612493633928732	/
nodiff	Prostaglandin f2.beta.	3.7395e+07	4.67278e+07	3.29857e+07	0.715047263414715	/
nodiff	Pseudouridine	3.80375e+07	3.4871e+07	4.81002e+07	0.147211741070918	/
nodiff	Pterine	8.59688e+06	8.32473e+06	7.76171e+06	0.918900341728956	/
nodiff	Purine	2.30963e+07	2.73894e+07	2.57024e+07	0.377789076472357	/
nodiff	Pyrazine-2-carboxylic acid	2.04118e+07	1.87971e+07	1.54138e+07	0.874377764342104	/
nodiff	Pyrocatechol	8.4621e+06	5.32555e+06	6.95006e+06	0.412141959562838	/
nodiff	Pyrrole-2-carboxylic acid	4.93739e+06	3.99863e+06	5.52775e+06	0.591947659820076	/
nodiff	Pyruvaldehyde	7.10706e+07	7.69034e+07	6.7371e+07	0.939181623966299	/
nodiff	Pyruvate	1.88979e+09	2.17475e+09	2.36757e+09	0.664739386017454	/
nodiff	Quercetin	2.00165e+07	1.72449e+07	2.55132e+07	0.211124075366491	/
nodiff	Quillaic acid	3.02359e+07	5.07044e+07	2.25715e+07	0.346131379708503	/
nodiff	Quinaprilat	1.04266e+07	5.31521e+06	7.01172e+06	0.543045668682504	/
nodiff	Quinoclamine	3.03171e+06	3.52248e+06	2.88686e+06	0.274770482438867	/
nodiff	Quinolinate	1.57358e+06	2.21227e+06	1.72419e+06	0.204204237887584	/
nodiff	Rauwolscine	4.42336e+07	4.13024e+07	3.0208e+07	0.254274119880275	/
nodiff	Rhamnose	1.07691e+07	8.68147e+06	9.79746e+06	0.0982722934306537	/
nodiff	Ricinoleic acid	1.21535e+08	1.02765e+08	9.86534e+07	0.391119506532234	/
nodiff	S-methyl-3-thioacetaminophen	1.53277e+08	1.72607e+08	1.3196e+08	0.313591747691883	/
nodiff	S4:18(p3:16/f1:2)	8.30831e+06	1.39059e+07	9.55177e+06	0.567547466162682	/
nodiff	Salmeterol	9.38659e+06	7.84845e+06	5.41868e+06	0.0953922581313451	/
nodiff	Sarcosine	1.52889e+08	1.24995e+08	1.26046e+08	0.39514148248393	/
nodiff	Ser-Glu	1.13656e+07	9.34787e+06	1.01513e+07	0.267893403227187	/
nodiff	Silydianin	3.11589e+07	1.70977e+07	1.73551e+07	0.299560073351539	/
nodiff	Sinapyl alcohol	2.45543e+06	2.82031e+06	3.08137e+06	0.795677044273421	/
nodiff	Sm d30:1	1.64182e+06	2.46772e+06	2.46028e+06	0.493705520895269	/
nodiff	Sm d33:1	1.83768e+07	1.93201e+07	2.43337e+07	0.326828172488755	/
nodiff	Sm d34:1	2.41274e+08	2.63766e+08	3.30692e+08	0.319756320047491	/
nodiff	Sm d40:2	6.71459e+06	7.83033e+06	8.45416e+06	0.856499301510983	/
nodiff	Sm d42:2	7.90154e+06	8.22797e+06	8.90723e+06	0.933957985475701	/
nodiff	Sm d42:3	6.39122e+06	6.94381e+06	6.32793e+06	0.946895329378919	/
nodiff	Succinic semialdehyde	2.75573e+07	2.26103e+07	2.78548e+07	0.295800277489255	/
nodiff	Sulfuric acid	1.25559e+07	1.54035e+07	1.53432e+07	0.752563974176496	/
nodiff	Tartaric acid	7.06241e+07	6.46018e+07	6.12384e+07	0.554625840991232	/
nodiff	Taurine	1.83682e+08	2.71708e+08	2.21139e+08	0.488679252290829	/
nodiff	Taurochenodeoxycholate	3.28877e+07	3.34379e+07	3.53354e+07	0.9854818397351	/
nodiff	Telmisartan	1.34611e+06	1.99788e+06	2.67479e+06	0.158679369898578	/
nodiff	Terephthalic acid	1.4171e+07	1.37063e+07	1.41854e+07	0.84410125023814	/
nodiff	Tetrahydroalstonine	3.33001e+07	3.92928e+07	3.38474e+07	0.734364324437492	/
nodiff	Thelephoric acid	4.71444e+08	4.61927e+08	4.64513e+08	0.994217988604607	/
nodiff	Thiamine monophosphate	9.02501e+06	2.15707e+07	1.24215e+07	0.238693973524607	/
nodiff	Thiosulfuric acid	2.55032e+06	2.87115e+06	2.1392e+06	0.384229930831265	/
nodiff	Thymol-beta-d-glucoside	1.12704e+09	1.22439e+09	1.014e+09	0.3964156478118	/
nodiff	Trans-2-hydroxycinnamic acid	4.48157e+07	2.98608e+07	2.51005e+07	0.0767325998416898	/
nodiff	Trans-3'-hydroxycotinine o-.beta.-d-glucuronide	1.03515e+08	1.18741e+08	1.27962e+08	0.673292649741067	/
nodiff	Tricosanoic acid	4.01129e+07	2.54275e+07	2.26961e+07	0.0746010938207033	/
nodiff	Tridecanoic acid (Tridecylic acid)	7.28914e+06	6.11811e+06	5.7814e+06	0.686959761698922	/
nodiff	Uracil	7.58722e+07	7.83648e+07	8.02949e+07	0.945918341326546	/
nodiff	Uridine	5.84958e+07	4.14291e+07	5.29198e+07	0.43872674420133	/
nodiff	Uridine 5'-monophosphate	994836	1.18452e+06	1.26668e+06	0.447208803665637	/
nodiff	Urushiol ii	1.24636e+07	1.32686e+07	9.05709e+06	0.297073679362114	/
nodiff	Valerenic acid	1.36697e+07	1.55828e+07	1.52304e+07	0.412578503483896	/
nodiff	Vitamin k1	4.2167e+07	3.12007e+07	3.36776e+07	0.574202945926439	/
nodiff	Xanthohumol	1.27087e+07	1.12687e+07	1.13792e+07	0.782989066476588	/

## Sheet: CR-2_PR-2_SD-2_oneway
diff	Name	Average(CR-2)	Average(PR-2)	Average(SD-2)	p-value	post_hoc
diff	1-oleoyl-sn-glycero-3-phosphocholine	2.69394e+09	2.22325e+09	2.22625e+09	0.0177986640888934	PR-2-CR-2;SD-2-CR-2
diff	1,2-dioleoyl-sn-glycero-3-phosphatidylcholine	2.72107e+09	2.04049e+09	2.5247e+09	0.00552003347351031	PR-2-CR-2;SD-2-PR-2
diff	5-methyl-7-methoxyisoflavone	3.48049e+06	2.4707e+06	2.3267e+06	0.0299066211747988	SD-2-CR-2
diff	6h-dibenzo[b,d]pyran, 3-(1,1-dimethylheptyl)-6a,7,10,10a-tetrahydro-1-methoxy-6,6,9-trimethyl-, (6ar,10ar)-	2.63225e+06	4.23741e+06	3.58311e+06	0.0391498560196675	PR-2-CR-2
diff	Cinosulfuron	800159	910932	568773	0.0303493633213831	SD-2-PR-2
diff	Crassostreaxanthin b	893171	744034	605431	0.0022751920132705	SD-2-CR-2
diff	Cyanazine	3.07532e+06	2.64545e+06	1.03438e+07	0.0142972132224631	SD-2-PR-2
diff	Cys-Met	631148	956828	1.25076e+06	0.016739594966871	SD-2-CR-2
[truncated: 1,139 more rows]

## Sheet: CR-3_PR-3_SD-3_oneway
diff	Name	Average(CR-3)	Average(PR-3)	Average(SD-3)	p-value	post_hoc
[truncated: 1,147 more rows]
